# Supplementary material for: Benchmarking metagenomics classifiers on ancient viral DNA: a simulation study
Source: PeerJ. 2022 Mar 24;10:e12784. doi: 10.7717/peerj.12784 (PMC8958974; doi:10.7717/peerj.12784)
Supplement: Supplemental Information 2 — Raw number of reads assigned per taxa considering the accession sequence from which the reads were generated. In columns: accession numbers from which the reads were simulated. In rows: taxID to which the reads were assigned. [file peerj-10-12784-s002.xlsx]

## Sheet: Centrifuge
taxID

## Sheet: Kraken2
taxID

## Sheet: DIAMOND
taxID

## Sheet: MetaPhlAn2
taxID
