# Supplementary material for: Benchmarking metagenomics classifiers on ancient viral DNA: a simulation study
Source: PeerJ. 2022 Mar 24;10:e12784. doi: 10.7717/peerj.12784 (PMC8958974; doi:10.7717/peerj.12784)
Supplement: Supplemental Information 11 [file peerj-10-12784-s011.txt]

Viral sequences (Centrifuge section):
https://ftp.ncbi.nlm.nih.gov/refseq/release/viral/viral.1.1.genomic.fna.gz
https://ftp.ncbi.nlm.nih.gov/refseq/release/viral/viral.2.1.genomic.fna.gz
https://ftp.ncbi.nlm.nih.gov/refseq/release/viral/viral.3.1.genomic.fna.gz

Viral proteins (DIAMOND section):
https://ftp.ncbi.nlm.nih.gov/refseq/release/viral/viral.1.protein.faa.gz
https://ftp.ncbi.nlm.nih.gov/refseq/release/viral/viral.2.protein.faa.gz
https://ftp.ncbi.nlm.nih.gov/refseq/release/viral/viral.3.protein.faa.gz

Archaeal proteins (DIAMOND section):
https://ftp.ncbi.nlm.nih.gov/refseq/release/archaea/archaea.nonredundant_protein.1.protein.faa.gz
https://ftp.ncbi.nlm.nih.gov/refseq/release/archaea/archaea.nonredundant_protein.2.protein.faa.gz
https://ftp.ncbi.nlm.nih.gov/refseq/release/archaea/archaea.nonredundant_protein.3.protein.faa.gz
https://ftp.ncbi.nlm.nih.gov/refseq/release/archaea/archaea.nonredundant_protein.4.protein.faa.gz
https://ftp.ncbi.nlm.nih.gov/refseq/release/archaea/archaea.nonredundant_protein.5.protein.faa.gz
https://ftp.ncbi.nlm.nih.gov/refseq/release/archaea/archaea.nonredundant_protein.6.protein.faa.gz
https://ftp.ncbi.nlm.nih.gov/refseq/release/archaea/archaea.nonredundant_protein.7.protein.faa.gz
https://ftp.ncbi.nlm.nih.gov/refseq/release/archaea/archaea.nonredundant_protein.8.protein.faa.gz
https://ftp.ncbi.nlm.nih.gov/refseq/release/archaea/archaea.nonredundant_protein.9.protein.faa.gz
https://ftp.ncbi.nlm.nih.gov/refseq/release/archaea/archaea.nonredundant_protein.10.protein.faa.gz
https://ftp.ncbi.nlm.nih.gov/refseq/release/archaea/archaea.nonredundant_protein.11.protein.faa.gz
https://ftp.ncbi.nlm.nih.gov/refseq/release/archaea/archaea.nonredundant_protein.12.protein.faa.gz

Bacterial proteins (DIAMOND section):
https://ftp.ncbi.nlm.nih.gov/refseq/release/bacteria/bacteria.nonredundant_protein.1.protein.faa.gz
https://ftp.ncbi.nlm.nih.gov/refseq/release/bacteria/bacteria.nonredundant_protein.2.protein.faa.gz
https://ftp.ncbi.nlm.nih.gov/refseq/release/bacteria/bacteria.nonredundant_protein.3.protein.faa.gz
https://ftp.ncbi.nlm.nih.gov/refseq/release/bacteria/bacteria.nonredundant_protein.4.protein.faa.gz
https://ftp.ncbi.nlm.nih.gov/refseq/release/bacteria/bacteria.nonredundant_protein.5.protein.faa.gz
https://ftp.ncbi.nlm.nih.gov/refseq/release/bacteria/bacteria.nonredundant_protein.6.protein.faa.gz
https://ftp.ncbi.nlm.nih.gov/refseq/release/bacteria/bacteria.nonredundant_protein.7.protein.faa.gz
https://ftp.ncbi.nlm.nih.gov/refseq/release/bacteria/bacteria.nonredundant_protein.8.protein.faa.gz
https://ftp.ncbi.nlm.nih.gov/refseq/release/bacteria/bacteria.nonredundant_protein.9.protein.faa.gz
https://ftp.ncbi.nlm.nih.gov/refseq/release/bacteria/bacteria.nonredundant_protein.10.protein.faa.gz
https://ftp.ncbi.nlm.nih.gov/refseq/release/bacteria/bacteria.nonredundant_protein.11.protein.faa.gz
https://ftp.ncbi.nlm.nih.gov/refseq/release/bacteria/bacteria.nonredundant_protein.12.protein.faa.gz
https://ftp.ncbi.nlm.nih.gov/refseq/release/bacteria/bacteria.nonredundant_protein.13.protein.faa.gz
https://ftp.ncbi.nlm.nih.gov/refseq/release/bacteria/bacteria.nonredundant_protein.14.protein.faa.gz
https://ftp.ncbi.nlm.nih.gov/refseq/release/bacteria/bacteria.nonredundant_protein.15.protein.faa.gz
https://ftp.ncbi.nlm.nih.gov/refseq/release/bacteria/bacteria.nonredundant_protein.16.protein.faa.gz
https://ftp.ncbi.nlm.nih.gov/refseq/release/bacteria/bacteria.nonredundant_protein.17.protein.faa.gz
https://ftp.ncbi.nlm.nih.gov/refseq/release/bacteria/bacteria.nonredundant_protein.18.protein.faa.gz
https://ftp.ncbi.nlm.nih.gov/refseq/release/bacteria/bacteria.nonredundant_protein.19.protein.faa.gz
https://ftp.ncbi.nlm.nih.gov/refseq/release/bacteria/bacteria.nonredundant_protein.20.protein.faa.gz
https://ftp.ncbi.nlm.nih.gov/refseq/release/bacteria/bacteria.nonredundant_protein.21.protein.faa.gz
https://ftp.ncbi.nlm.nih.gov/refseq/release/bacteria/bacteria.nonredundant_protein.22.protein.faa.gz
https://ftp.ncbi.nlm.nih.gov/refseq/release/bacteria/bacteria.nonredundant_protein.23.protein.faa.gz
https://ftp.ncbi.nlm.nih.gov/refseq/release/bacteria/bacteria.nonredundant_protein.24.protein.faa.gz
https://ftp.ncbi.nlm.nih.gov/refseq/release/bacteria/bacteria.nonredundant_protein.25.protein.faa.gz
https://ftp.ncbi.nlm.nih.gov/refseq/release/bacteria/bacteria.nonredundant_protein.26.protein.faa.gz
https://ftp.ncbi.nlm.nih.gov/refseq/release/bacteria/bacteria.nonredundant_protein.27.protein.faa.gz
https://ftp.ncbi.nlm.nih.gov/refseq/release/bacteria/bacteria.nonredundant_protein.28.protein.faa.gz
https://ftp.ncbi.nlm.nih.gov/refseq/release/bacteria/bacteria.nonredundant_protein.29.protein.faa.gz
https://ftp.ncbi.nlm.nih.gov/refseq/release/bacteria/bacteria.nonredundant_protein.30.protein.faa.gz
https://ftp.ncbi.nlm.nih.gov/refseq/release/bacteria/bacteria.nonredundant_protein.31.protein.faa.gz
https://ftp.ncbi.nlm.nih.gov/refseq/release/bacteria/bacteria.nonredundant_protein.32.protein.faa.gz
https://ftp.ncbi.nlm.nih.gov/refseq/release/bacteria/bacteria.nonredundant_protein.33.protein.faa.gz
https://ftp.ncbi.nlm.nih.gov/refseq/release/bacteria/bacteria.nonredundant_protein.34.protein.faa.gz
https://ftp.ncbi.nlm.nih.gov/refseq/release/bacteria/bacteria.nonredundant_protein.35.protein.faa.gz
https://ftp.ncbi.nlm.nih.gov/refseq/release/bacteria/bacteria.nonredundant_protein.36.protein.faa.gz
https://ftp.ncbi.nlm.nih.gov/refseq/release/bacteria/bacteria.nonredundant_protein.37.protein.faa.gz
https://ftp.ncbi.nlm.nih.gov/refseq/release/bacteria/bacteria.nonredundant_protein.38.protein.faa.gz
https://ftp.ncbi.nlm.nih.gov/refseq/release/bacteria/bacteria.nonredundant_protein.39.protein.faa.gz
https://ftp.ncbi.nlm.nih.gov/refseq/release/bacteria/bacteria.nonredundant_protein.40.protein.faa.gz
https://ftp.ncbi.nlm.nih.gov/refseq/release/bacteria/bacteria.nonredundant_protein.41.protein.faa.gz
https://ftp.ncbi.nlm.nih.gov/refseq/release/bacteria/bacteria.nonredundant_protein.42.protein.faa.gz
https://ftp.ncbi.nlm.nih.gov/refseq/release/bacteria/bacteria.nonredundant_protein.43.protein.faa.gz
https://ftp.ncbi.nlm.nih.gov/refseq/release/bacteria/bacteria.nonredundant_protein.44.protein.faa.gz
https://ftp.ncbi.nlm.nih.gov/refseq/release/bacteria/bacteria.nonredundant_protein.45.protein.faa.gz
https://ftp.ncbi.nlm.nih.gov/refseq/release/bacteria/bacteria.nonredundant_protein.46.protein.faa.gz
https://ftp.ncbi.nlm.nih.gov/refseq/release/bacteria/bacteria.nonredundant_protein.47.protein.faa.gz
https://ftp.ncbi.nlm.nih.gov/refseq/release/bacteria/bacteria.nonredundant_protein.48.protein.faa.gz
https://ftp.ncbi.nlm.nih.gov/refseq/release/bacteria/bacteria.nonredundant_protein.49.protein.faa.gz
https://ftp.ncbi.nlm.nih.gov/refseq/release/bacteria/bacteria.nonredundant_protein.50.protein.faa.gz
https://ftp.ncbi.nlm.nih.gov/refseq/release/bacteria/bacteria.nonredundant_protein.51.protein.faa.gz
https://ftp.ncbi.nlm.nih.gov/refseq/release/bacteria/bacteria.nonredundant_protein.52.protein.faa.gz
https://ftp.ncbi.nlm.nih.gov/refseq/release/bacteria/bacteria.nonredundant_protein.53.protein.faa.gz
https://ftp.ncbi.nlm.nih.gov/refseq/release/bacteria/bacteria.nonredundant_protein.54.protein.faa.gz
https://ftp.ncbi.nlm.nih.gov/refseq/release/bacteria/bacteria.nonredundant_protein.55.protein.faa.gz
https://ftp.ncbi.nlm.nih.gov/refseq/release/bacteria/bacteria.nonredundant_protein.56.protein.faa.gz
https://ftp.ncbi.nlm.nih.gov/refseq/release/bacteria/bacteria.nonredundant_protein.57.protein.faa.gz
https://ftp.ncbi.nlm.nih.gov/refseq/release/bacteria/bacteria.nonredundant_protein.58.protein.faa.gz
https://ftp.ncbi.nlm.nih.gov/refseq/release/bacteria/bacteria.nonredundant_protein.59.protein.faa.gz
https://ftp.ncbi.nlm.nih.gov/refseq/release/bacteria/bacteria.nonredundant_protein.60.protein.faa.gz
https://ftp.ncbi.nlm.nih.gov/refseq/release/bacteria/bacteria.nonredundant_protein.61.protein.faa.gz
https://ftp.ncbi.nlm.nih.gov/refseq/release/bacteria/bacteria.nonredundant_protein.62.protein.faa.gz
https://ftp.ncbi.nlm.nih.gov/refseq/release/bacteria/bacteria.nonredundant_protein.63.protein.faa.gz
https://ftp.ncbi.nlm.nih.gov/refseq/release/bacteria/bacteria.nonredundant_protein.64.protein.faa.gz
https://ftp.ncbi.nlm.nih.gov/refseq/release/bacteria/bacteria.nonredundant_protein.65.protein.faa.gz
https://ftp.ncbi.nlm.nih.gov/refseq/release/bacteria/bacteria.nonredundant_protein.66.protein.faa.gz
https://ftp.ncbi.nlm.nih.gov/refseq/release/bacteria/bacteria.nonredundant_protein.67.protein.faa.gz
https://ftp.ncbi.nlm.nih.gov/refseq/release/bacteria/bacteria.nonredundant_protein.68.protein.faa.gz
https://ftp.ncbi.nlm.nih.gov/refseq/release/bacteria/bacteria.nonredundant_protein.69.protein.faa.gz
https://ftp.ncbi.nlm.nih.gov/refseq/release/bacteria/bacteria.nonredundant_protein.70.protein.faa.gz
https://ftp.ncbi.nlm.nih.gov/refseq/release/bacteria/bacteria.nonredundant_protein.71.protein.faa.gz
https://ftp.ncbi.nlm.nih.gov/refseq/release/bacteria/bacteria.nonredundant_protein.72.protein.faa.gz
https://ftp.ncbi.nlm.nih.gov/refseq/release/bacteria/bacteria.nonredundant_protein.73.protein.faa.gz
https://ftp.ncbi.nlm.nih.gov/refseq/release/bacteria/bacteria.nonredundant_protein.74.protein.faa.gz
https://ftp.ncbi.nlm.nih.gov/refseq/release/bacteria/bacteria.nonredundant_protein.75.protein.faa.gz
https://ftp.ncbi.nlm.nih.gov/refseq/release/bacteria/bacteria.nonredundant_protein.76.protein.faa.gz
https://ftp.ncbi.nlm.nih.gov/refseq/release/bacteria/bacteria.nonredundant_protein.77.protein.faa.gz
https://ftp.ncbi.nlm.nih.gov/refseq/release/bacteria/bacteria.nonredundant_protein.78.protein.faa.gz
https://ftp.ncbi.nlm.nih.gov/refseq/release/bacteria/bacteria.nonredundant_protein.79.protein.faa.gz
https://ftp.ncbi.nlm.nih.gov/refseq/release/bacteria/bacteria.nonredundant_protein.80.protein.faa.gz
https://ftp.ncbi.nlm.nih.gov/refseq/release/bacteria/bacteria.nonredundant_protein.81.protein.faa.gz
https://ftp.ncbi.nlm.nih.gov/refseq/release/bacteria/bacteria.nonredundant_protein.82.protein.faa.gz
https://ftp.ncbi.nlm.nih.gov/refseq/release/bacteria/bacteria.nonredundant_protein.83.protein.faa.gz
https://ftp.ncbi.nlm.nih.gov/refseq/release/bacteria/bacteria.nonredundant_protein.84.protein.faa.gz
https://ftp.ncbi.nlm.nih.gov/refseq/release/bacteria/bacteria.nonredundant_protein.85.protein.faa.gz
https://ftp.ncbi.nlm.nih.gov/refseq/release/bacteria/bacteria.nonredundant_protein.86.protein.faa.gz
https://ftp.ncbi.nlm.nih.gov/refseq/release/bacteria/bacteria.nonredundant_protein.87.protein.faa.gz
https://ftp.ncbi.nlm.nih.gov/refseq/release/bacteria/bacteria.nonredundant_protein.88.protein.faa.gz
https://ftp.ncbi.nlm.nih.gov/refseq/release/bacteria/bacteria.nonredundant_protein.89.protein.faa.gz
https://ftp.ncbi.nlm.nih.gov/refseq/release/bacteria/bacteria.nonredundant_protein.90.protein.faa.gz
https://ftp.ncbi.nlm.nih.gov/refseq/release/bacteria/bacteria.nonredundant_protein.91.protein.faa.gz
https://ftp.ncbi.nlm.nih.gov/refseq/release/bacteria/bacteria.nonredundant_protein.92.protein.faa.gz
https://ftp.ncbi.nlm.nih.gov/refseq/release/bacteria/bacteria.nonredundant_protein.93.protein.faa.gz
https://ftp.ncbi.nlm.nih.gov/refseq/release/bacteria/bacteria.nonredundant_protein.94.protein.faa.gz
https://ftp.ncbi.nlm.nih.gov/refseq/release/bacteria/bacteria.nonredundant_protein.95.protein.faa.gz
https://ftp.ncbi.nlm.nih.gov/refseq/release/bacteria/bacteria.nonredundant_protein.96.protein.faa.gz
https://ftp.ncbi.nlm.nih.gov/refseq/release/bacteria/bacteria.nonredundant_protein.97.protein.faa.gz
https://ftp.ncbi.nlm.nih.gov/refseq/release/bacteria/bacteria.nonredundant_protein.98.protein.faa.gz
https://ftp.ncbi.nlm.nih.gov/refseq/release/bacteria/bacteria.nonredundant_protein.99.protein.faa.gz
https://ftp.ncbi.nlm.nih.gov/refseq/release/bacteria/bacteria.nonredundant_protein.100.protein.faa.gz
https://ftp.ncbi.nlm.nih.gov/refseq/release/bacteria/bacteria.nonredundant_protein.101.protein.faa.gz
https://ftp.ncbi.nlm.nih.gov/refseq/release/bacteria/bacteria.nonredundant_protein.102.protein.faa.gz
https://ftp.ncbi.nlm.nih.gov/refseq/release/bacteria/bacteria.nonredundant_protein.103.protein.faa.gz
https://ftp.ncbi.nlm.nih.gov/refseq/release/bacteria/bacteria.nonredundant_protein.104.protein.faa.gz
https://ftp.ncbi.nlm.nih.gov/refseq/release/bacteria/bacteria.nonredundant_protein.105.protein.faa.gz
https://ftp.ncbi.nlm.nih.gov/refseq/release/bacteria/bacteria.nonredundant_protein.106.protein.faa.gz
https://ftp.ncbi.nlm.nih.gov/refseq/release/bacteria/bacteria.nonredundant_protein.107.protein.faa.gz
https://ftp.ncbi.nlm.nih.gov/refseq/release/bacteria/bacteria.nonredundant_protein.108.protein.faa.gz
https://ftp.ncbi.nlm.nih.gov/refseq/release/bacteria/bacteria.nonredundant_protein.109.protein.faa.gz
https://ftp.ncbi.nlm.nih.gov/refseq/release/bacteria/bacteria.nonredundant_protein.110.protein.faa.gz
https://ftp.ncbi.nlm.nih.gov/refseq/release/bacteria/bacteria.nonredundant_protein.111.protein.faa.gz
https://ftp.ncbi.nlm.nih.gov/refseq/release/bacteria/bacteria.nonredundant_protein.112.protein.faa.gz
https://ftp.ncbi.nlm.nih.gov/refseq/release/bacteria/bacteria.nonredundant_protein.113.protein.faa.gz
https://ftp.ncbi.nlm.nih.gov/refseq/release/bacteria/bacteria.nonredundant_protein.114.protein.faa.gz
https://ftp.ncbi.nlm.nih.gov/refseq/release/bacteria/bacteria.nonredundant_protein.115.protein.faa.gz
https://ftp.ncbi.nlm.nih.gov/refseq/release/bacteria/bacteria.nonredundant_protein.116.protein.faa.gz
https://ftp.ncbi.nlm.nih.gov/refseq/release/bacteria/bacteria.nonredundant_protein.117.protein.faa.gz
https://ftp.ncbi.nlm.nih.gov/refseq/release/bacteria/bacteria.nonredundant_protein.118.protein.faa.gz
https://ftp.ncbi.nlm.nih.gov/refseq/release/bacteria/bacteria.nonredundant_protein.119.protein.faa.gz
https://ftp.ncbi.nlm.nih.gov/refseq/release/bacteria/bacteria.nonredundant_protein.120.protein.faa.gz
https://ftp.ncbi.nlm.nih.gov/refseq/release/bacteria/bacteria.nonredundant_protein.121.protein.faa.gz
https://ftp.ncbi.nlm.nih.gov/refseq/release/bacteria/bacteria.nonredundant_protein.122.protein.faa.gz
https://ftp.ncbi.nlm.nih.gov/refseq/release/bacteria/bacteria.nonredundant_protein.123.protein.faa.gz
https://ftp.ncbi.nlm.nih.gov/refseq/release/bacteria/bacteria.nonredundant_protein.124.protein.faa.gz
https://ftp.ncbi.nlm.nih.gov/refseq/release/bacteria/bacteria.nonredundant_protein.125.protein.faa.gz
https://ftp.ncbi.nlm.nih.gov/refseq/release/bacteria/bacteria.nonredundant_protein.126.protein.faa.gz
https://ftp.ncbi.nlm.nih.gov/refseq/release/bacteria/bacteria.nonredundant_protein.127.protein.faa.gz
https://ftp.ncbi.nlm.nih.gov/refseq/release/bacteria/bacteria.nonredundant_protein.128.protein.faa.gz
https://ftp.ncbi.nlm.nih.gov/refseq/release/bacteria/bacteria.nonredundant_protein.129.protein.faa.gz
https://ftp.ncbi.nlm.nih.gov/refseq/release/bacteria/bacteria.nonredundant_protein.130.protein.faa.gz
https://ftp.ncbi.nlm.nih.gov/refseq/release/bacteria/bacteria.nonredundant_protein.131.protein.faa.gz
https://ftp.ncbi.nlm.nih.gov/refseq/release/bacteria/bacteria.nonredundant_protein.132.protein.faa.gz
https://ftp.ncbi.nlm.nih.gov/refseq/release/bacteria/bacteria.nonredundant_protein.133.protein.faa.gz
https://ftp.ncbi.nlm.nih.gov/refseq/release/bacteria/bacteria.nonredundant_protein.134.protein.faa.gz
https://ftp.ncbi.nlm.nih.gov/refseq/release/bacteria/bacteria.nonredundant_protein.135.protein.faa.gz
https://ftp.ncbi.nlm.nih.gov/refseq/release/bacteria/bacteria.nonredundant_protein.136.protein.faa.gz
https://ftp.ncbi.nlm.nih.gov/refseq/release/bacteria/bacteria.nonredundant_protein.137.protein.faa.gz
https://ftp.ncbi.nlm.nih.gov/refseq/release/bacteria/bacteria.nonredundant_protein.138.protein.faa.gz
https://ftp.ncbi.nlm.nih.gov/refseq/release/bacteria/bacteria.nonredundant_protein.139.protein.faa.gz
https://ftp.ncbi.nlm.nih.gov/refseq/release/bacteria/bacteria.nonredundant_protein.140.protein.faa.gz
https://ftp.ncbi.nlm.nih.gov/refseq/release/bacteria/bacteria.nonredundant_protein.141.protein.faa.gz
https://ftp.ncbi.nlm.nih.gov/refseq/release/bacteria/bacteria.nonredundant_protein.142.protein.faa.gz
https://ftp.ncbi.nlm.nih.gov/refseq/release/bacteria/bacteria.nonredundant_protein.143.protein.faa.gz
https://ftp.ncbi.nlm.nih.gov/refseq/release/bacteria/bacteria.nonredundant_protein.144.protein.faa.gz
https://ftp.ncbi.nlm.nih.gov/refseq/release/bacteria/bacteria.nonredundant_protein.145.protein.faa.gz
https://ftp.ncbi.nlm.nih.gov/refseq/release/bacteria/bacteria.nonredundant_protein.146.protein.faa.gz
https://ftp.ncbi.nlm.nih.gov/refseq/release/bacteria/bacteria.nonredundant_protein.147.protein.faa.gz
https://ftp.ncbi.nlm.nih.gov/refseq/release/bacteria/bacteria.nonredundant_protein.148.protein.faa.gz
https://ftp.ncbi.nlm.nih.gov/refseq/release/bacteria/bacteria.nonredundant_protein.149.protein.faa.gz
https://ftp.ncbi.nlm.nih.gov/refseq/release/bacteria/bacteria.nonredundant_protein.150.protein.faa.gz
https://ftp.ncbi.nlm.nih.gov/refseq/release/bacteria/bacteria.nonredundant_protein.151.protein.faa.gz
https://ftp.ncbi.nlm.nih.gov/refseq/release/bacteria/bacteria.nonredundant_protein.152.protein.faa.gz
https://ftp.ncbi.nlm.nih.gov/refseq/release/bacteria/bacteria.nonredundant_protein.153.protein.faa.gz
https://ftp.ncbi.nlm.nih.gov/refseq/release/bacteria/bacteria.nonredundant_protein.154.protein.faa.gz
https://ftp.ncbi.nlm.nih.gov/refseq/release/bacteria/bacteria.nonredundant_protein.155.protein.faa.gz
https://ftp.ncbi.nlm.nih.gov/refseq/release/bacteria/bacteria.nonredundant_protein.156.protein.faa.gz
https://ftp.ncbi.nlm.nih.gov/refseq/release/bacteria/bacteria.nonredundant_protein.157.protein.faa.gz
https://ftp.ncbi.nlm.nih.gov/refseq/release/bacteria/bacteria.nonredundant_protein.158.protein.faa.gz
https://ftp.ncbi.nlm.nih.gov/refseq/release/bacteria/bacteria.nonredundant_protein.159.protein.faa.gz
https://ftp.ncbi.nlm.nih.gov/refseq/release/bacteria/bacteria.nonredundant_protein.160.protein.faa.gz
https://ftp.ncbi.nlm.nih.gov/refseq/release/bacteria/bacteria.nonredundant_protein.161.protein.faa.gz
https://ftp.ncbi.nlm.nih.gov/refseq/release/bacteria/bacteria.nonredundant_protein.162.protein.faa.gz
https://ftp.ncbi.nlm.nih.gov/refseq/release/bacteria/bacteria.nonredundant_protein.163.protein.faa.gz
https://ftp.ncbi.nlm.nih.gov/refseq/release/bacteria/bacteria.nonredundant_protein.164.protein.faa.gz
https://ftp.ncbi.nlm.nih.gov/refseq/release/bacteria/bacteria.nonredundant_protein.165.protein.faa.gz
https://ftp.ncbi.nlm.nih.gov/refseq/release/bacteria/bacteria.nonredundant_protein.166.protein.faa.gz
https://ftp.ncbi.nlm.nih.gov/refseq/release/bacteria/bacteria.nonredundant_protein.167.protein.faa.gz
https://ftp.ncbi.nlm.nih.gov/refseq/release/bacteria/bacteria.nonredundant_protein.168.protein.faa.gz
https://ftp.ncbi.nlm.nih.gov/refseq/release/bacteria/bacteria.nonredundant_protein.169.protein.faa.gz
https://ftp.ncbi.nlm.nih.gov/refseq/release/bacteria/bacteria.nonredundant_protein.170.protein.faa.gz
https://ftp.ncbi.nlm.nih.gov/refseq/release/bacteria/bacteria.nonredundant_protein.171.protein.faa.gz
https://ftp.ncbi.nlm.nih.gov/refseq/release/bacteria/bacteria.nonredundant_protein.172.protein.faa.gz
https://ftp.ncbi.nlm.nih.gov/refseq/release/bacteria/bacteria.nonredundant_protein.173.protein.faa.gz
https://ftp.ncbi.nlm.nih.gov/refseq/release/bacteria/bacteria.nonredundant_protein.174.protein.faa.gz
https://ftp.ncbi.nlm.nih.gov/refseq/release/bacteria/bacteria.nonredundant_protein.175.protein.faa.gz
https://ftp.ncbi.nlm.nih.gov/refseq/release/bacteria/bacteria.nonredundant_protein.176.protein.faa.gz
https://ftp.ncbi.nlm.nih.gov/refseq/release/bacteria/bacteria.nonredundant_protein.177.protein.faa.gz
https://ftp.ncbi.nlm.nih.gov/refseq/release/bacteria/bacteria.nonredundant_protein.178.protein.faa.gz
https://ftp.ncbi.nlm.nih.gov/refseq/release/bacteria/bacteria.nonredundant_protein.179.protein.faa.gz
https://ftp.ncbi.nlm.nih.gov/refseq/release/bacteria/bacteria.nonredundant_protein.180.protein.faa.gz
https://ftp.ncbi.nlm.nih.gov/refseq/release/bacteria/bacteria.nonredundant_protein.181.protein.faa.gz
https://ftp.ncbi.nlm.nih.gov/refseq/release/bacteria/bacteria.nonredundant_protein.182.protein.faa.gz
https://ftp.ncbi.nlm.nih.gov/refseq/release/bacteria/bacteria.nonredundant_protein.183.protein.faa.gz
https://ftp.ncbi.nlm.nih.gov/refseq/release/bacteria/bacteria.nonredundant_protein.184.protein.faa.gz
https://ftp.ncbi.nlm.nih.gov/refseq/release/bacteria/bacteria.nonredundant_protein.185.protein.faa.gz
https://ftp.ncbi.nlm.nih.gov/refseq/release/bacteria/bacteria.nonredundant_protein.186.protein.faa.gz
https://ftp.ncbi.nlm.nih.gov/refseq/release/bacteria/bacteria.nonredundant_protein.187.protein.faa.gz
https://ftp.ncbi.nlm.nih.gov/refseq/release/bacteria/bacteria.nonredundant_protein.188.protein.faa.gz
https://ftp.ncbi.nlm.nih.gov/refseq/release/bacteria/bacteria.nonredundant_protein.189.protein.faa.gz
https://ftp.ncbi.nlm.nih.gov/refseq/release/bacteria/bacteria.nonredundant_protein.190.protein.faa.gz
https://ftp.ncbi.nlm.nih.gov/refseq/release/bacteria/bacteria.nonredundant_protein.191.protein.faa.gz
https://ftp.ncbi.nlm.nih.gov/refseq/release/bacteria/bacteria.nonredundant_protein.192.protein.faa.gz
https://ftp.ncbi.nlm.nih.gov/refseq/release/bacteria/bacteria.nonredundant_protein.193.protein.faa.gz
https://ftp.ncbi.nlm.nih.gov/refseq/release/bacteria/bacteria.nonredundant_protein.194.protein.faa.gz
https://ftp.ncbi.nlm.nih.gov/refseq/release/bacteria/bacteria.nonredundant_protein.195.protein.faa.gz
https://ftp.ncbi.nlm.nih.gov/refseq/release/bacteria/bacteria.nonredundant_protein.196.protein.faa.gz
https://ftp.ncbi.nlm.nih.gov/refseq/release/bacteria/bacteria.nonredundant_protein.197.protein.faa.gz
https://ftp.ncbi.nlm.nih.gov/refseq/release/bacteria/bacteria.nonredundant_protein.198.protein.faa.gz
https://ftp.ncbi.nlm.nih.gov/refseq/release/bacteria/bacteria.nonredundant_protein.199.protein.faa.gz
https://ftp.ncbi.nlm.nih.gov/refseq/release/bacteria/bacteria.nonredundant_protein.200.protein.faa.gz
https://ftp.ncbi.nlm.nih.gov/refseq/release/bacteria/bacteria.nonredundant_protein.201.protein.faa.gz
https://ftp.ncbi.nlm.nih.gov/refseq/release/bacteria/bacteria.nonredundant_protein.202.protein.faa.gz
https://ftp.ncbi.nlm.nih.gov/refseq/release/bacteria/bacteria.nonredundant_protein.203.protein.faa.gz
https://ftp.ncbi.nlm.nih.gov/refseq/release/bacteria/bacteria.nonredundant_protein.204.protein.faa.gz
https://ftp.ncbi.nlm.nih.gov/refseq/release/bacteria/bacteria.nonredundant_protein.205.protein.faa.gz
https://ftp.ncbi.nlm.nih.gov/refseq/release/bacteria/bacteria.nonredundant_protein.206.protein.faa.gz
https://ftp.ncbi.nlm.nih.gov/refseq/release/bacteria/bacteria.nonredundant_protein.207.protein.faa.gz
https://ftp.ncbi.nlm.nih.gov/refseq/release/bacteria/bacteria.nonredundant_protein.208.protein.faa.gz
https://ftp.ncbi.nlm.nih.gov/refseq/release/bacteria/bacteria.nonredundant_protein.209.protein.faa.gz
https://ftp.ncbi.nlm.nih.gov/refseq/release/bacteria/bacteria.nonredundant_protein.210.protein.faa.gz
https://ftp.ncbi.nlm.nih.gov/refseq/release/bacteria/bacteria.nonredundant_protein.211.protein.faa.gz
https://ftp.ncbi.nlm.nih.gov/refseq/release/bacteria/bacteria.nonredundant_protein.212.protein.faa.gz
https://ftp.ncbi.nlm.nih.gov/refseq/release/bacteria/bacteria.nonredundant_protein.213.protein.faa.gz
https://ftp.ncbi.nlm.nih.gov/refseq/release/bacteria/bacteria.nonredundant_protein.214.protein.faa.gz
https://ftp.ncbi.nlm.nih.gov/refseq/release/bacteria/bacteria.nonredundant_protein.215.protein.faa.gz
https://ftp.ncbi.nlm.nih.gov/refseq/release/bacteria/bacteria.nonredundant_protein.216.protein.faa.gz
https://ftp.ncbi.nlm.nih.gov/refseq/release/bacteria/bacteria.nonredundant_protein.217.protein.faa.gz
https://ftp.ncbi.nlm.nih.gov/refseq/release/bacteria/bacteria.nonredundant_protein.218.protein.faa.gz
https://ftp.ncbi.nlm.nih.gov/refseq/release/bacteria/bacteria.nonredundant_protein.219.protein.faa.gz
https://ftp.ncbi.nlm.nih.gov/refseq/release/bacteria/bacteria.nonredundant_protein.220.protein.faa.gz
https://ftp.ncbi.nlm.nih.gov/refseq/release/bacteria/bacteria.nonredundant_protein.221.protein.faa.gz
https://ftp.ncbi.nlm.nih.gov/refseq/release/bacteria/bacteria.nonredundant_protein.222.protein.faa.gz
https://ftp.ncbi.nlm.nih.gov/refseq/release/bacteria/bacteria.nonredundant_protein.223.protein.faa.gz
https://ftp.ncbi.nlm.nih.gov/refseq/release/bacteria/bacteria.nonredundant_protein.224.protein.faa.gz
https://ftp.ncbi.nlm.nih.gov/refseq/release/bacteria/bacteria.nonredundant_protein.225.protein.faa.gz
https://ftp.ncbi.nlm.nih.gov/refseq/release/bacteria/bacteria.nonredundant_protein.226.protein.faa.gz
https://ftp.ncbi.nlm.nih.gov/refseq/release/bacteria/bacteria.nonredundant_protein.227.protein.faa.gz
https://ftp.ncbi.nlm.nih.gov/refseq/release/bacteria/bacteria.nonredundant_protein.228.protein.faa.gz
https://ftp.ncbi.nlm.nih.gov/refseq/release/bacteria/bacteria.nonredundant_protein.229.protein.faa.gz
https://ftp.ncbi.nlm.nih.gov/refseq/release/bacteria/bacteria.nonredundant_protein.230.protein.faa.gz
https://ftp.ncbi.nlm.nih.gov/refseq/release/bacteria/bacteria.nonredundant_protein.231.protein.faa.gz
https://ftp.ncbi.nlm.nih.gov/refseq/release/bacteria/bacteria.nonredundant_protein.232.protein.faa.gz
https://ftp.ncbi.nlm.nih.gov/refseq/release/bacteria/bacteria.nonredundant_protein.233.protein.faa.gz
https://ftp.ncbi.nlm.nih.gov/refseq/release/bacteria/bacteria.nonredundant_protein.234.protein.faa.gz
https://ftp.ncbi.nlm.nih.gov/refseq/release/bacteria/bacteria.nonredundant_protein.235.protein.faa.gz
https://ftp.ncbi.nlm.nih.gov/refseq/release/bacteria/bacteria.nonredundant_protein.236.protein.faa.gz
https://ftp.ncbi.nlm.nih.gov/refseq/release/bacteria/bacteria.nonredundant_protein.237.protein.faa.gz
https://ftp.ncbi.nlm.nih.gov/refseq/release/bacteria/bacteria.nonredundant_protein.238.protein.faa.gz
https://ftp.ncbi.nlm.nih.gov/refseq/release/bacteria/bacteria.nonredundant_protein.239.protein.faa.gz
https://ftp.ncbi.nlm.nih.gov/refseq/release/bacteria/bacteria.nonredundant_protein.240.protein.faa.gz
https://ftp.ncbi.nlm.nih.gov/refseq/release/bacteria/bacteria.nonredundant_protein.241.protein.faa.gz
https://ftp.ncbi.nlm.nih.gov/refseq/release/bacteria/bacteria.nonredundant_protein.242.protein.faa.gz
https://ftp.ncbi.nlm.nih.gov/refseq/release/bacteria/bacteria.nonredundant_protein.243.protein.faa.gz
https://ftp.ncbi.nlm.nih.gov/refseq/release/bacteria/bacteria.nonredundant_protein.244.protein.faa.gz
https://ftp.ncbi.nlm.nih.gov/refseq/release/bacteria/bacteria.nonredundant_protein.245.protein.faa.gz
https://ftp.ncbi.nlm.nih.gov/refseq/release/bacteria/bacteria.nonredundant_protein.246.protein.faa.gz
https://ftp.ncbi.nlm.nih.gov/refseq/release/bacteria/bacteria.nonredundant_protein.247.protein.faa.gz
https://ftp.ncbi.nlm.nih.gov/refseq/release/bacteria/bacteria.nonredundant_protein.248.protein.faa.gz
https://ftp.ncbi.nlm.nih.gov/refseq/release/bacteria/bacteria.nonredundant_protein.249.protein.faa.gz
https://ftp.ncbi.nlm.nih.gov/refseq/release/bacteria/bacteria.nonredundant_protein.250.protein.faa.gz
https://ftp.ncbi.nlm.nih.gov/refseq/release/bacteria/bacteria.nonredundant_protein.251.protein.faa.gz
https://ftp.ncbi.nlm.nih.gov/refseq/release/bacteria/bacteria.nonredundant_protein.252.protein.faa.gz
https://ftp.ncbi.nlm.nih.gov/refseq/release/bacteria/bacteria.nonredundant_protein.253.protein.faa.gz
https://ftp.ncbi.nlm.nih.gov/refseq/release/bacteria/bacteria.nonredundant_protein.254.protein.faa.gz
https://ftp.ncbi.nlm.nih.gov/refseq/release/bacteria/bacteria.nonredundant_protein.255.protein.faa.gz
https://ftp.ncbi.nlm.nih.gov/refseq/release/bacteria/bacteria.nonredundant_protein.256.protein.faa.gz
https://ftp.ncbi.nlm.nih.gov/refseq/release/bacteria/bacteria.nonredundant_protein.257.protein.faa.gz
https://ftp.ncbi.nlm.nih.gov/refseq/release/bacteria/bacteria.nonredundant_protein.258.protein.faa.gz
https://ftp.ncbi.nlm.nih.gov/refseq/release/bacteria/bacteria.nonredundant_protein.259.protein.faa.gz
https://ftp.ncbi.nlm.nih.gov/refseq/release/bacteria/bacteria.nonredundant_protein.260.protein.faa.gz
https://ftp.ncbi.nlm.nih.gov/refseq/release/bacteria/bacteria.nonredundant_protein.261.protein.faa.gz
https://ftp.ncbi.nlm.nih.gov/refseq/release/bacteria/bacteria.nonredundant_protein.262.protein.faa.gz
https://ftp.ncbi.nlm.nih.gov/refseq/release/bacteria/bacteria.nonredundant_protein.263.protein.faa.gz
https://ftp.ncbi.nlm.nih.gov/refseq/release/bacteria/bacteria.nonredundant_protein.264.protein.faa.gz
https://ftp.ncbi.nlm.nih.gov/refseq/release/bacteria/bacteria.nonredundant_protein.265.protein.faa.gz
https://ftp.ncbi.nlm.nih.gov/refseq/release/bacteria/bacteria.nonredundant_protein.266.protein.faa.gz
https://ftp.ncbi.nlm.nih.gov/refseq/release/bacteria/bacteria.nonredundant_protein.267.protein.faa.gz
https://ftp.ncbi.nlm.nih.gov/refseq/release/bacteria/bacteria.nonredundant_protein.268.protein.faa.gz
https://ftp.ncbi.nlm.nih.gov/refseq/release/bacteria/bacteria.nonredundant_protein.269.protein.faa.gz
https://ftp.ncbi.nlm.nih.gov/refseq/release/bacteria/bacteria.nonredundant_protein.270.protein.faa.gz
https://ftp.ncbi.nlm.nih.gov/refseq/release/bacteria/bacteria.nonredundant_protein.271.protein.faa.gz
https://ftp.ncbi.nlm.nih.gov/refseq/release/bacteria/bacteria.nonredundant_protein.272.protein.faa.gz
https://ftp.ncbi.nlm.nih.gov/refseq/release/bacteria/bacteria.nonredundant_protein.273.protein.faa.gz
https://ftp.ncbi.nlm.nih.gov/refseq/release/bacteria/bacteria.nonredundant_protein.274.protein.faa.gz
https://ftp.ncbi.nlm.nih.gov/refseq/release/bacteria/bacteria.nonredundant_protein.275.protein.faa.gz
https://ftp.ncbi.nlm.nih.gov/refseq/release/bacteria/bacteria.nonredundant_protein.276.protein.faa.gz
https://ftp.ncbi.nlm.nih.gov/refseq/release/bacteria/bacteria.nonredundant_protein.277.protein.faa.gz
https://ftp.ncbi.nlm.nih.gov/refseq/release/bacteria/bacteria.nonredundant_protein.278.protein.faa.gz
https://ftp.ncbi.nlm.nih.gov/refseq/release/bacteria/bacteria.nonredundant_protein.279.protein.faa.gz
https://ftp.ncbi.nlm.nih.gov/refseq/release/bacteria/bacteria.nonredundant_protein.280.protein.faa.gz
https://ftp.ncbi.nlm.nih.gov/refseq/release/bacteria/bacteria.nonredundant_protein.281.protein.faa.gz
https://ftp.ncbi.nlm.nih.gov/refseq/release/bacteria/bacteria.nonredundant_protein.282.protein.faa.gz
https://ftp.ncbi.nlm.nih.gov/refseq/release/bacteria/bacteria.nonredundant_protein.283.protein.faa.gz
https://ftp.ncbi.nlm.nih.gov/refseq/release/bacteria/bacteria.nonredundant_protein.284.protein.faa.gz
https://ftp.ncbi.nlm.nih.gov/refseq/release/bacteria/bacteria.nonredundant_protein.285.protein.faa.gz
https://ftp.ncbi.nlm.nih.gov/refseq/release/bacteria/bacteria.nonredundant_protein.286.protein.faa.gz
https://ftp.ncbi.nlm.nih.gov/refseq/release/bacteria/bacteria.nonredundant_protein.287.protein.faa.gz
https://ftp.ncbi.nlm.nih.gov/refseq/release/bacteria/bacteria.nonredundant_protein.288.protein.faa.gz
https://ftp.ncbi.nlm.nih.gov/refseq/release/bacteria/bacteria.nonredundant_protein.289.protein.faa.gz
https://ftp.ncbi.nlm.nih.gov/refseq/release/bacteria/bacteria.nonredundant_protein.290.protein.faa.gz
https://ftp.ncbi.nlm.nih.gov/refseq/release/bacteria/bacteria.nonredundant_protein.291.protein.faa.gz
https://ftp.ncbi.nlm.nih.gov/refseq/release/bacteria/bacteria.nonredundant_protein.292.protein.faa.gz
https://ftp.ncbi.nlm.nih.gov/refseq/release/bacteria/bacteria.nonredundant_protein.293.protein.faa.gz
https://ftp.ncbi.nlm.nih.gov/refseq/release/bacteria/bacteria.nonredundant_protein.294.protein.faa.gz
https://ftp.ncbi.nlm.nih.gov/refseq/release/bacteria/bacteria.nonredundant_protein.295.protein.faa.gz
https://ftp.ncbi.nlm.nih.gov/refseq/release/bacteria/bacteria.nonredundant_protein.296.protein.faa.gz
https://ftp.ncbi.nlm.nih.gov/refseq/release/bacteria/bacteria.nonredundant_protein.297.protein.faa.gz
https://ftp.ncbi.nlm.nih.gov/refseq/release/bacteria/bacteria.nonredundant_protein.298.protein.faa.gz
https://ftp.ncbi.nlm.nih.gov/refseq/release/bacteria/bacteria.nonredundant_protein.299.protein.faa.gz
https://ftp.ncbi.nlm.nih.gov/refseq/release/bacteria/bacteria.nonredundant_protein.300.protein.faa.gz
https://ftp.ncbi.nlm.nih.gov/refseq/release/bacteria/bacteria.nonredundant_protein.301.protein.faa.gz
https://ftp.ncbi.nlm.nih.gov/refseq/release/bacteria/bacteria.nonredundant_protein.302.protein.faa.gz
https://ftp.ncbi.nlm.nih.gov/refseq/release/bacteria/bacteria.nonredundant_protein.303.protein.faa.gz
https://ftp.ncbi.nlm.nih.gov/refseq/release/bacteria/bacteria.nonredundant_protein.304.protein.faa.gz
https://ftp.ncbi.nlm.nih.gov/refseq/release/bacteria/bacteria.nonredundant_protein.305.protein.faa.gz
https://ftp.ncbi.nlm.nih.gov/refseq/release/bacteria/bacteria.nonredundant_protein.306.protein.faa.gz
https://ftp.ncbi.nlm.nih.gov/refseq/release/bacteria/bacteria.nonredundant_protein.307.protein.faa.gz
https://ftp.ncbi.nlm.nih.gov/refseq/release/bacteria/bacteria.nonredundant_protein.308.protein.faa.gz
https://ftp.ncbi.nlm.nih.gov/refseq/release/bacteria/bacteria.nonredundant_protein.309.protein.faa.gz
https://ftp.ncbi.nlm.nih.gov/refseq/release/bacteria/bacteria.nonredundant_protein.310.protein.faa.gz
https://ftp.ncbi.nlm.nih.gov/refseq/release/bacteria/bacteria.nonredundant_protein.311.protein.faa.gz
https://ftp.ncbi.nlm.nih.gov/refseq/release/bacteria/bacteria.nonredundant_protein.312.protein.faa.gz
https://ftp.ncbi.nlm.nih.gov/refseq/release/bacteria/bacteria.nonredundant_protein.313.protein.faa.gz
https://ftp.ncbi.nlm.nih.gov/refseq/release/bacteria/bacteria.nonredundant_protein.314.protein.faa.gz
https://ftp.ncbi.nlm.nih.gov/refseq/release/bacteria/bacteria.nonredundant_protein.315.protein.faa.gz
https://ftp.ncbi.nlm.nih.gov/refseq/release/bacteria/bacteria.nonredundant_protein.316.protein.faa.gz
https://ftp.ncbi.nlm.nih.gov/refseq/release/bacteria/bacteria.nonredundant_protein.317.protein.faa.gz
https://ftp.ncbi.nlm.nih.gov/refseq/release/bacteria/bacteria.nonredundant_protein.318.protein.faa.gz
https://ftp.ncbi.nlm.nih.gov/refseq/release/bacteria/bacteria.nonredundant_protein.319.protein.faa.gz
https://ftp.ncbi.nlm.nih.gov/refseq/release/bacteria/bacteria.nonredundant_protein.320.protein.faa.gz
https://ftp.ncbi.nlm.nih.gov/refseq/release/bacteria/bacteria.nonredundant_protein.321.protein.faa.gz
https://ftp.ncbi.nlm.nih.gov/refseq/release/bacteria/bacteria.nonredundant_protein.322.protein.faa.gz
https://ftp.ncbi.nlm.nih.gov/refseq/release/bacteria/bacteria.nonredundant_protein.323.protein.faa.gz
https://ftp.ncbi.nlm.nih.gov/refseq/release/bacteria/bacteria.nonredundant_protein.324.protein.faa.gz
https://ftp.ncbi.nlm.nih.gov/refseq/release/bacteria/bacteria.nonredundant_protein.325.protein.faa.gz
https://ftp.ncbi.nlm.nih.gov/refseq/release/bacteria/bacteria.nonredundant_protein.326.protein.faa.gz
https://ftp.ncbi.nlm.nih.gov/refseq/release/bacteria/bacteria.nonredundant_protein.327.protein.faa.gz
https://ftp.ncbi.nlm.nih.gov/refseq/release/bacteria/bacteria.nonredundant_protein.328.protein.faa.gz
https://ftp.ncbi.nlm.nih.gov/refseq/release/bacteria/bacteria.nonredundant_protein.329.protein.faa.gz
https://ftp.ncbi.nlm.nih.gov/refseq/release/bacteria/bacteria.nonredundant_protein.330.protein.faa.gz
https://ftp.ncbi.nlm.nih.gov/refseq/release/bacteria/bacteria.nonredundant_protein.331.protein.faa.gz
https://ftp.ncbi.nlm.nih.gov/refseq/release/bacteria/bacteria.nonredundant_protein.332.protein.faa.gz
https://ftp.ncbi.nlm.nih.gov/refseq/release/bacteria/bacteria.nonredundant_protein.333.protein.faa.gz
https://ftp.ncbi.nlm.nih.gov/refseq/release/bacteria/bacteria.nonredundant_protein.334.protein.faa.gz
https://ftp.ncbi.nlm.nih.gov/refseq/release/bacteria/bacteria.nonredundant_protein.335.protein.faa.gz
https://ftp.ncbi.nlm.nih.gov/refseq/release/bacteria/bacteria.nonredundant_protein.336.protein.faa.gz
https://ftp.ncbi.nlm.nih.gov/refseq/release/bacteria/bacteria.nonredundant_protein.337.protein.faa.gz
https://ftp.ncbi.nlm.nih.gov/refseq/release/bacteria/bacteria.nonredundant_protein.338.protein.faa.gz
https://ftp.ncbi.nlm.nih.gov/refseq/release/bacteria/bacteria.nonredundant_protein.339.protein.faa.gz
https://ftp.ncbi.nlm.nih.gov/refseq/release/bacteria/bacteria.nonredundant_protein.340.protein.faa.gz
https://ftp.ncbi.nlm.nih.gov/refseq/release/bacteria/bacteria.nonredundant_protein.341.protein.faa.gz
https://ftp.ncbi.nlm.nih.gov/refseq/release/bacteria/bacteria.nonredundant_protein.342.protein.faa.gz
https://ftp.ncbi.nlm.nih.gov/refseq/release/bacteria/bacteria.nonredundant_protein.343.protein.faa.gz
https://ftp.ncbi.nlm.nih.gov/refseq/release/bacteria/bacteria.nonredundant_protein.344.protein.faa.gz
https://ftp.ncbi.nlm.nih.gov/refseq/release/bacteria/bacteria.nonredundant_protein.345.protein.faa.gz
https://ftp.ncbi.nlm.nih.gov/refseq/release/bacteria/bacteria.nonredundant_protein.346.protein.faa.gz
https://ftp.ncbi.nlm.nih.gov/refseq/release/bacteria/bacteria.nonredundant_protein.347.protein.faa.gz
https://ftp.ncbi.nlm.nih.gov/refseq/release/bacteria/bacteria.nonredundant_protein.348.protein.faa.gz
https://ftp.ncbi.nlm.nih.gov/refseq/release/bacteria/bacteria.nonredundant_protein.349.protein.faa.gz
https://ftp.ncbi.nlm.nih.gov/refseq/release/bacteria/bacteria.nonredundant_protein.350.protein.faa.gz
https://ftp.ncbi.nlm.nih.gov/refseq/release/bacteria/bacteria.nonredundant_protein.351.protein.faa.gz
https://ftp.ncbi.nlm.nih.gov/refseq/release/bacteria/bacteria.nonredundant_protein.352.protein.faa.gz
https://ftp.ncbi.nlm.nih.gov/refseq/release/bacteria/bacteria.nonredundant_protein.353.protein.faa.gz
https://ftp.ncbi.nlm.nih.gov/refseq/release/bacteria/bacteria.nonredundant_protein.354.protein.faa.gz
https://ftp.ncbi.nlm.nih.gov/refseq/release/bacteria/bacteria.nonredundant_protein.355.protein.faa.gz
https://ftp.ncbi.nlm.nih.gov/refseq/release/bacteria/bacteria.nonredundant_protein.356.protein.faa.gz
https://ftp.ncbi.nlm.nih.gov/refseq/release/bacteria/bacteria.nonredundant_protein.357.protein.faa.gz
https://ftp.ncbi.nlm.nih.gov/refseq/release/bacteria/bacteria.nonredundant_protein.358.protein.faa.gz
https://ftp.ncbi.nlm.nih.gov/refseq/release/bacteria/bacteria.nonredundant_protein.359.protein.faa.gz
https://ftp.ncbi.nlm.nih.gov/refseq/release/bacteria/bacteria.nonredundant_protein.360.protein.faa.gz
https://ftp.ncbi.nlm.nih.gov/refseq/release/bacteria/bacteria.nonredundant_protein.361.protein.faa.gz
https://ftp.ncbi.nlm.nih.gov/refseq/release/bacteria/bacteria.nonredundant_protein.362.protein.faa.gz
https://ftp.ncbi.nlm.nih.gov/refseq/release/bacteria/bacteria.nonredundant_protein.363.protein.faa.gz
https://ftp.ncbi.nlm.nih.gov/refseq/release/bacteria/bacteria.nonredundant_protein.364.protein.faa.gz
https://ftp.ncbi.nlm.nih.gov/refseq/release/bacteria/bacteria.nonredundant_protein.365.protein.faa.gz
https://ftp.ncbi.nlm.nih.gov/refseq/release/bacteria/bacteria.nonredundant_protein.366.protein.faa.gz
https://ftp.ncbi.nlm.nih.gov/refseq/release/bacteria/bacteria.nonredundant_protein.367.protein.faa.gz
https://ftp.ncbi.nlm.nih.gov/refseq/release/bacteria/bacteria.nonredundant_protein.368.protein.faa.gz
https://ftp.ncbi.nlm.nih.gov/refseq/release/bacteria/bacteria.nonredundant_protein.369.protein.faa.gz
https://ftp.ncbi.nlm.nih.gov/refseq/release/bacteria/bacteria.nonredundant_protein.370.protein.faa.gz
https://ftp.ncbi.nlm.nih.gov/refseq/release/bacteria/bacteria.nonredundant_protein.371.protein.faa.gz
https://ftp.ncbi.nlm.nih.gov/refseq/release/bacteria/bacteria.nonredundant_protein.372.protein.faa.gz
https://ftp.ncbi.nlm.nih.gov/refseq/release/bacteria/bacteria.nonredundant_protein.373.protein.faa.gz
https://ftp.ncbi.nlm.nih.gov/refseq/release/bacteria/bacteria.nonredundant_protein.374.protein.faa.gz
https://ftp.ncbi.nlm.nih.gov/refseq/release/bacteria/bacteria.nonredundant_protein.375.protein.faa.gz
https://ftp.ncbi.nlm.nih.gov/refseq/release/bacteria/bacteria.nonredundant_protein.376.protein.faa.gz
https://ftp.ncbi.nlm.nih.gov/refseq/release/bacteria/bacteria.nonredundant_protein.377.protein.faa.gz
https://ftp.ncbi.nlm.nih.gov/refseq/release/bacteria/bacteria.nonredundant_protein.378.protein.faa.gz
https://ftp.ncbi.nlm.nih.gov/refseq/release/bacteria/bacteria.nonredundant_protein.379.protein.faa.gz
https://ftp.ncbi.nlm.nih.gov/refseq/release/bacteria/bacteria.nonredundant_protein.380.protein.faa.gz
https://ftp.ncbi.nlm.nih.gov/refseq/release/bacteria/bacteria.nonredundant_protein.381.protein.faa.gz
https://ftp.ncbi.nlm.nih.gov/refseq/release/bacteria/bacteria.nonredundant_protein.382.protein.faa.gz
https://ftp.ncbi.nlm.nih.gov/refseq/release/bacteria/bacteria.nonredundant_protein.383.protein.faa.gz
https://ftp.ncbi.nlm.nih.gov/refseq/release/bacteria/bacteria.nonredundant_protein.384.protein.faa.gz
https://ftp.ncbi.nlm.nih.gov/refseq/release/bacteria/bacteria.nonredundant_protein.385.protein.faa.gz
https://ftp.ncbi.nlm.nih.gov/refseq/release/bacteria/bacteria.nonredundant_protein.386.protein.faa.gz
https://ftp.ncbi.nlm.nih.gov/refseq/release/bacteria/bacteria.nonredundant_protein.387.protein.faa.gz
https://ftp.ncbi.nlm.nih.gov/refseq/release/bacteria/bacteria.nonredundant_protein.388.protein.faa.gz
https://ftp.ncbi.nlm.nih.gov/refseq/release/bacteria/bacteria.nonredundant_protein.389.protein.faa.gz
https://ftp.ncbi.nlm.nih.gov/refseq/release/bacteria/bacteria.nonredundant_protein.390.protein.faa.gz
https://ftp.ncbi.nlm.nih.gov/refseq/release/bacteria/bacteria.nonredundant_protein.391.protein.faa.gz
https://ftp.ncbi.nlm.nih.gov/refseq/release/bacteria/bacteria.nonredundant_protein.392.protein.faa.gz
https://ftp.ncbi.nlm.nih.gov/refseq/release/bacteria/bacteria.nonredundant_protein.393.protein.faa.gz
https://ftp.ncbi.nlm.nih.gov/refseq/release/bacteria/bacteria.nonredundant_protein.394.protein.faa.gz
https://ftp.ncbi.nlm.nih.gov/refseq/release/bacteria/bacteria.nonredundant_protein.395.protein.faa.gz
https://ftp.ncbi.nlm.nih.gov/refseq/release/bacteria/bacteria.nonredundant_protein.396.protein.faa.gz
https://ftp.ncbi.nlm.nih.gov/refseq/release/bacteria/bacteria.nonredundant_protein.397.protein.faa.gz
https://ftp.ncbi.nlm.nih.gov/refseq/release/bacteria/bacteria.nonredundant_protein.398.protein.faa.gz
https://ftp.ncbi.nlm.nih.gov/refseq/release/bacteria/bacteria.nonredundant_protein.399.protein.faa.gz
https://ftp.ncbi.nlm.nih.gov/refseq/release/bacteria/bacteria.nonredundant_protein.400.protein.faa.gz
https://ftp.ncbi.nlm.nih.gov/refseq/release/bacteria/bacteria.nonredundant_protein.401.protein.faa.gz
https://ftp.ncbi.nlm.nih.gov/refseq/release/bacteria/bacteria.nonredundant_protein.402.protein.faa.gz
https://ftp.ncbi.nlm.nih.gov/refseq/release/bacteria/bacteria.nonredundant_protein.403.protein.faa.gz
https://ftp.ncbi.nlm.nih.gov/refseq/release/bacteria/bacteria.nonredundant_protein.404.protein.faa.gz
https://ftp.ncbi.nlm.nih.gov/refseq/release/bacteria/bacteria.nonredundant_protein.405.protein.faa.gz
https://ftp.ncbi.nlm.nih.gov/refseq/release/bacteria/bacteria.nonredundant_protein.406.protein.faa.gz
https://ftp.ncbi.nlm.nih.gov/refseq/release/bacteria/bacteria.nonredundant_protein.407.protein.faa.gz
https://ftp.ncbi.nlm.nih.gov/refseq/release/bacteria/bacteria.nonredundant_protein.408.protein.faa.gz
https://ftp.ncbi.nlm.nih.gov/refseq/release/bacteria/bacteria.nonredundant_protein.409.protein.faa.gz
https://ftp.ncbi.nlm.nih.gov/refseq/release/bacteria/bacteria.nonredundant_protein.410.protein.faa.gz
https://ftp.ncbi.nlm.nih.gov/refseq/release/bacteria/bacteria.nonredundant_protein.411.protein.faa.gz
https://ftp.ncbi.nlm.nih.gov/refseq/release/bacteria/bacteria.nonredundant_protein.412.protein.faa.gz
https://ftp.ncbi.nlm.nih.gov/refseq/release/bacteria/bacteria.nonredundant_protein.413.protein.faa.gz
https://ftp.ncbi.nlm.nih.gov/refseq/release/bacteria/bacteria.nonredundant_protein.414.protein.faa.gz
https://ftp.ncbi.nlm.nih.gov/refseq/release/bacteria/bacteria.nonredundant_protein.415.protein.faa.gz
https://ftp.ncbi.nlm.nih.gov/refseq/release/bacteria/bacteria.nonredundant_protein.416.protein.faa.gz
https://ftp.ncbi.nlm.nih.gov/refseq/release/bacteria/bacteria.nonredundant_protein.417.protein.faa.gz
https://ftp.ncbi.nlm.nih.gov/refseq/release/bacteria/bacteria.nonredundant_protein.418.protein.faa.gz
https://ftp.ncbi.nlm.nih.gov/refseq/release/bacteria/bacteria.nonredundant_protein.419.protein.faa.gz
https://ftp.ncbi.nlm.nih.gov/refseq/release/bacteria/bacteria.nonredundant_protein.420.protein.faa.gz
https://ftp.ncbi.nlm.nih.gov/refseq/release/bacteria/bacteria.nonredundant_protein.421.protein.faa.gz
https://ftp.ncbi.nlm.nih.gov/refseq/release/bacteria/bacteria.nonredundant_protein.422.protein.faa.gz
https://ftp.ncbi.nlm.nih.gov/refseq/release/bacteria/bacteria.nonredundant_protein.423.protein.faa.gz
https://ftp.ncbi.nlm.nih.gov/refseq/release/bacteria/bacteria.nonredundant_protein.424.protein.faa.gz
https://ftp.ncbi.nlm.nih.gov/refseq/release/bacteria/bacteria.nonredundant_protein.425.protein.faa.gz
https://ftp.ncbi.nlm.nih.gov/refseq/release/bacteria/bacteria.nonredundant_protein.426.protein.faa.gz
https://ftp.ncbi.nlm.nih.gov/refseq/release/bacteria/bacteria.nonredundant_protein.427.protein.faa.gz
https://ftp.ncbi.nlm.nih.gov/refseq/release/bacteria/bacteria.nonredundant_protein.428.protein.faa.gz
https://ftp.ncbi.nlm.nih.gov/refseq/release/bacteria/bacteria.nonredundant_protein.429.protein.faa.gz
https://ftp.ncbi.nlm.nih.gov/refseq/release/bacteria/bacteria.nonredundant_protein.430.protein.faa.gz
https://ftp.ncbi.nlm.nih.gov/refseq/release/bacteria/bacteria.nonredundant_protein.431.protein.faa.gz
https://ftp.ncbi.nlm.nih.gov/refseq/release/bacteria/bacteria.nonredundant_protein.432.protein.faa.gz
https://ftp.ncbi.nlm.nih.gov/refseq/release/bacteria/bacteria.nonredundant_protein.433.protein.faa.gz
https://ftp.ncbi.nlm.nih.gov/refseq/release/bacteria/bacteria.nonredundant_protein.434.protein.faa.gz
https://ftp.ncbi.nlm.nih.gov/refseq/release/bacteria/bacteria.nonredundant_protein.435.protein.faa.gz
https://ftp.ncbi.nlm.nih.gov/refseq/release/bacteria/bacteria.nonredundant_protein.436.protein.faa.gz
https://ftp.ncbi.nlm.nih.gov/refseq/release/bacteria/bacteria.nonredundant_protein.437.protein.faa.gz
https://ftp.ncbi.nlm.nih.gov/refseq/release/bacteria/bacteria.nonredundant_protein.438.protein.faa.gz
https://ftp.ncbi.nlm.nih.gov/refseq/release/bacteria/bacteria.nonredundant_protein.439.protein.faa.gz
https://ftp.ncbi.nlm.nih.gov/refseq/release/bacteria/bacteria.nonredundant_protein.440.protein.faa.gz
https://ftp.ncbi.nlm.nih.gov/refseq/release/bacteria/bacteria.nonredundant_protein.441.protein.faa.gz
https://ftp.ncbi.nlm.nih.gov/refseq/release/bacteria/bacteria.nonredundant_protein.442.protein.faa.gz
https://ftp.ncbi.nlm.nih.gov/refseq/release/bacteria/bacteria.nonredundant_protein.443.protein.faa.gz
https://ftp.ncbi.nlm.nih.gov/refseq/release/bacteria/bacteria.nonredundant_protein.444.protein.faa.gz
https://ftp.ncbi.nlm.nih.gov/refseq/release/bacteria/bacteria.nonredundant_protein.445.protein.faa.gz
https://ftp.ncbi.nlm.nih.gov/refseq/release/bacteria/bacteria.nonredundant_protein.446.protein.faa.gz
https://ftp.ncbi.nlm.nih.gov/refseq/release/bacteria/bacteria.nonredundant_protein.447.protein.faa.gz
https://ftp.ncbi.nlm.nih.gov/refseq/release/bacteria/bacteria.nonredundant_protein.448.protein.faa.gz
https://ftp.ncbi.nlm.nih.gov/refseq/release/bacteria/bacteria.nonredundant_protein.449.protein.faa.gz
https://ftp.ncbi.nlm.nih.gov/refseq/release/bacteria/bacteria.nonredundant_protein.450.protein.faa.gz
https://ftp.ncbi.nlm.nih.gov/refseq/release/bacteria/bacteria.nonredundant_protein.451.protein.faa.gz
https://ftp.ncbi.nlm.nih.gov/refseq/release/bacteria/bacteria.nonredundant_protein.452.protein.faa.gz
https://ftp.ncbi.nlm.nih.gov/refseq/release/bacteria/bacteria.nonredundant_protein.453.protein.faa.gz
https://ftp.ncbi.nlm.nih.gov/refseq/release/bacteria/bacteria.nonredundant_protein.454.protein.faa.gz
https://ftp.ncbi.nlm.nih.gov/refseq/release/bacteria/bacteria.nonredundant_protein.455.protein.faa.gz
https://ftp.ncbi.nlm.nih.gov/refseq/release/bacteria/bacteria.nonredundant_protein.456.protein.faa.gz
https://ftp.ncbi.nlm.nih.gov/refseq/release/bacteria/bacteria.nonredundant_protein.457.protein.faa.gz
https://ftp.ncbi.nlm.nih.gov/refseq/release/bacteria/bacteria.nonredundant_protein.458.protein.faa.gz
https://ftp.ncbi.nlm.nih.gov/refseq/release/bacteria/bacteria.nonredundant_protein.459.protein.faa.gz
https://ftp.ncbi.nlm.nih.gov/refseq/release/bacteria/bacteria.nonredundant_protein.460.protein.faa.gz
https://ftp.ncbi.nlm.nih.gov/refseq/release/bacteria/bacteria.nonredundant_protein.461.protein.faa.gz
https://ftp.ncbi.nlm.nih.gov/refseq/release/bacteria/bacteria.nonredundant_protein.462.protein.faa.gz
https://ftp.ncbi.nlm.nih.gov/refseq/release/bacteria/bacteria.nonredundant_protein.463.protein.faa.gz
https://ftp.ncbi.nlm.nih.gov/refseq/release/bacteria/bacteria.nonredundant_protein.464.protein.faa.gz
https://ftp.ncbi.nlm.nih.gov/refseq/release/bacteria/bacteria.nonredundant_protein.465.protein.faa.gz
https://ftp.ncbi.nlm.nih.gov/refseq/release/bacteria/bacteria.nonredundant_protein.466.protein.faa.gz
https://ftp.ncbi.nlm.nih.gov/refseq/release/bacteria/bacteria.nonredundant_protein.467.protein.faa.gz
https://ftp.ncbi.nlm.nih.gov/refseq/release/bacteria/bacteria.nonredundant_protein.468.protein.faa.gz
https://ftp.ncbi.nlm.nih.gov/refseq/release/bacteria/bacteria.nonredundant_protein.469.protein.faa.gz
https://ftp.ncbi.nlm.nih.gov/refseq/release/bacteria/bacteria.nonredundant_protein.470.protein.faa.gz
https://ftp.ncbi.nlm.nih.gov/refseq/release/bacteria/bacteria.nonredundant_protein.471.protein.faa.gz
https://ftp.ncbi.nlm.nih.gov/refseq/release/bacteria/bacteria.nonredundant_protein.472.protein.faa.gz
https://ftp.ncbi.nlm.nih.gov/refseq/release/bacteria/bacteria.nonredundant_protein.473.protein.faa.gz
https://ftp.ncbi.nlm.nih.gov/refseq/release/bacteria/bacteria.nonredundant_protein.474.protein.faa.gz
https://ftp.ncbi.nlm.nih.gov/refseq/release/bacteria/bacteria.nonredundant_protein.475.protein.faa.gz
https://ftp.ncbi.nlm.nih.gov/refseq/release/bacteria/bacteria.nonredundant_protein.476.protein.faa.gz
https://ftp.ncbi.nlm.nih.gov/refseq/release/bacteria/bacteria.nonredundant_protein.477.protein.faa.gz
https://ftp.ncbi.nlm.nih.gov/refseq/release/bacteria/bacteria.nonredundant_protein.478.protein.faa.gz
https://ftp.ncbi.nlm.nih.gov/refseq/release/bacteria/bacteria.nonredundant_protein.479.protein.faa.gz
https://ftp.ncbi.nlm.nih.gov/refseq/release/bacteria/bacteria.nonredundant_protein.480.protein.faa.gz
https://ftp.ncbi.nlm.nih.gov/refseq/release/bacteria/bacteria.nonredundant_protein.481.protein.faa.gz
https://ftp.ncbi.nlm.nih.gov/refseq/release/bacteria/bacteria.nonredundant_protein.482.protein.faa.gz
https://ftp.ncbi.nlm.nih.gov/refseq/release/bacteria/bacteria.nonredundant_protein.483.protein.faa.gz
https://ftp.ncbi.nlm.nih.gov/refseq/release/bacteria/bacteria.nonredundant_protein.484.protein.faa.gz
https://ftp.ncbi.nlm.nih.gov/refseq/release/bacteria/bacteria.nonredundant_protein.485.protein.faa.gz
https://ftp.ncbi.nlm.nih.gov/refseq/release/bacteria/bacteria.nonredundant_protein.486.protein.faa.gz
https://ftp.ncbi.nlm.nih.gov/refseq/release/bacteria/bacteria.nonredundant_protein.487.protein.faa.gz
https://ftp.ncbi.nlm.nih.gov/refseq/release/bacteria/bacteria.nonredundant_protein.488.protein.faa.gz
https://ftp.ncbi.nlm.nih.gov/refseq/release/bacteria/bacteria.nonredundant_protein.489.protein.faa.gz
https://ftp.ncbi.nlm.nih.gov/refseq/release/bacteria/bacteria.nonredundant_protein.490.protein.faa.gz
https://ftp.ncbi.nlm.nih.gov/refseq/release/bacteria/bacteria.nonredundant_protein.491.protein.faa.gz
https://ftp.ncbi.nlm.nih.gov/refseq/release/bacteria/bacteria.nonredundant_protein.492.protein.faa.gz
https://ftp.ncbi.nlm.nih.gov/refseq/release/bacteria/bacteria.nonredundant_protein.493.protein.faa.gz
https://ftp.ncbi.nlm.nih.gov/refseq/release/bacteria/bacteria.nonredundant_protein.494.protein.faa.gz
https://ftp.ncbi.nlm.nih.gov/refseq/release/bacteria/bacteria.nonredundant_protein.495.protein.faa.gz
https://ftp.ncbi.nlm.nih.gov/refseq/release/bacteria/bacteria.nonredundant_protein.496.protein.faa.gz
https://ftp.ncbi.nlm.nih.gov/refseq/release/bacteria/bacteria.nonredundant_protein.497.protein.faa.gz
https://ftp.ncbi.nlm.nih.gov/refseq/release/bacteria/bacteria.nonredundant_protein.498.protein.faa.gz
https://ftp.ncbi.nlm.nih.gov/refseq/release/bacteria/bacteria.nonredundant_protein.499.protein.faa.gz
https://ftp.ncbi.nlm.nih.gov/refseq/release/bacteria/bacteria.nonredundant_protein.500.protein.faa.gz
https://ftp.ncbi.nlm.nih.gov/refseq/release/bacteria/bacteria.nonredundant_protein.501.protein.faa.gz
https://ftp.ncbi.nlm.nih.gov/refseq/release/bacteria/bacteria.nonredundant_protein.502.protein.faa.gz
https://ftp.ncbi.nlm.nih.gov/refseq/release/bacteria/bacteria.nonredundant_protein.503.protein.faa.gz
https://ftp.ncbi.nlm.nih.gov/refseq/release/bacteria/bacteria.nonredundant_protein.504.protein.faa.gz
https://ftp.ncbi.nlm.nih.gov/refseq/release/bacteria/bacteria.nonredundant_protein.505.protein.faa.gz
https://ftp.ncbi.nlm.nih.gov/refseq/release/bacteria/bacteria.nonredundant_protein.506.protein.faa.gz
https://ftp.ncbi.nlm.nih.gov/refseq/release/bacteria/bacteria.nonredundant_protein.507.protein.faa.gz
https://ftp.ncbi.nlm.nih.gov/refseq/release/bacteria/bacteria.nonredundant_protein.508.protein.faa.gz
https://ftp.ncbi.nlm.nih.gov/refseq/release/bacteria/bacteria.nonredundant_protein.509.protein.faa.gz
https://ftp.ncbi.nlm.nih.gov/refseq/release/bacteria/bacteria.nonredundant_protein.510.protein.faa.gz
https://ftp.ncbi.nlm.nih.gov/refseq/release/bacteria/bacteria.nonredundant_protein.511.protein.faa.gz
https://ftp.ncbi.nlm.nih.gov/refseq/release/bacteria/bacteria.nonredundant_protein.512.protein.faa.gz
https://ftp.ncbi.nlm.nih.gov/refseq/release/bacteria/bacteria.nonredundant_protein.513.protein.faa.gz
https://ftp.ncbi.nlm.nih.gov/refseq/release/bacteria/bacteria.nonredundant_protein.514.protein.faa.gz
https://ftp.ncbi.nlm.nih.gov/refseq/release/bacteria/bacteria.nonredundant_protein.515.protein.faa.gz
https://ftp.ncbi.nlm.nih.gov/refseq/release/bacteria/bacteria.nonredundant_protein.516.protein.faa.gz
https://ftp.ncbi.nlm.nih.gov/refseq/release/bacteria/bacteria.nonredundant_protein.517.protein.faa.gz
https://ftp.ncbi.nlm.nih.gov/refseq/release/bacteria/bacteria.nonredundant_protein.518.protein.faa.gz
https://ftp.ncbi.nlm.nih.gov/refseq/release/bacteria/bacteria.nonredundant_protein.519.protein.faa.gz
https://ftp.ncbi.nlm.nih.gov/refseq/release/bacteria/bacteria.nonredundant_protein.520.protein.faa.gz
https://ftp.ncbi.nlm.nih.gov/refseq/release/bacteria/bacteria.nonredundant_protein.521.protein.faa.gz
https://ftp.ncbi.nlm.nih.gov/refseq/release/bacteria/bacteria.nonredundant_protein.522.protein.faa.gz
https://ftp.ncbi.nlm.nih.gov/refseq/release/bacteria/bacteria.nonredundant_protein.523.protein.faa.gz
https://ftp.ncbi.nlm.nih.gov/refseq/release/bacteria/bacteria.nonredundant_protein.524.protein.faa.gz
https://ftp.ncbi.nlm.nih.gov/refseq/release/bacteria/bacteria.nonredundant_protein.525.protein.faa.gz
https://ftp.ncbi.nlm.nih.gov/refseq/release/bacteria/bacteria.nonredundant_protein.526.protein.faa.gz
https://ftp.ncbi.nlm.nih.gov/refseq/release/bacteria/bacteria.nonredundant_protein.527.protein.faa.gz
https://ftp.ncbi.nlm.nih.gov/refseq/release/bacteria/bacteria.nonredundant_protein.528.protein.faa.gz
https://ftp.ncbi.nlm.nih.gov/refseq/release/bacteria/bacteria.nonredundant_protein.529.protein.faa.gz
https://ftp.ncbi.nlm.nih.gov/refseq/release/bacteria/bacteria.nonredundant_protein.530.protein.faa.gz
https://ftp.ncbi.nlm.nih.gov/refseq/release/bacteria/bacteria.nonredundant_protein.531.protein.faa.gz
https://ftp.ncbi.nlm.nih.gov/refseq/release/bacteria/bacteria.nonredundant_protein.532.protein.faa.gz
https://ftp.ncbi.nlm.nih.gov/refseq/release/bacteria/bacteria.nonredundant_protein.533.protein.faa.gz
https://ftp.ncbi.nlm.nih.gov/refseq/release/bacteria/bacteria.nonredundant_protein.534.protein.faa.gz
https://ftp.ncbi.nlm.nih.gov/refseq/release/bacteria/bacteria.nonredundant_protein.535.protein.faa.gz
https://ftp.ncbi.nlm.nih.gov/refseq/release/bacteria/bacteria.nonredundant_protein.536.protein.faa.gz
https://ftp.ncbi.nlm.nih.gov/refseq/release/bacteria/bacteria.nonredundant_protein.537.protein.faa.gz
https://ftp.ncbi.nlm.nih.gov/refseq/release/bacteria/bacteria.nonredundant_protein.538.protein.faa.gz
https://ftp.ncbi.nlm.nih.gov/refseq/release/bacteria/bacteria.nonredundant_protein.539.protein.faa.gz
https://ftp.ncbi.nlm.nih.gov/refseq/release/bacteria/bacteria.nonredundant_protein.540.protein.faa.gz
https://ftp.ncbi.nlm.nih.gov/refseq/release/bacteria/bacteria.nonredundant_protein.541.protein.faa.gz
https://ftp.ncbi.nlm.nih.gov/refseq/release/bacteria/bacteria.nonredundant_protein.542.protein.faa.gz
https://ftp.ncbi.nlm.nih.gov/refseq/release/bacteria/bacteria.nonredundant_protein.543.protein.faa.gz
https://ftp.ncbi.nlm.nih.gov/refseq/release/bacteria/bacteria.nonredundant_protein.544.protein.faa.gz
https://ftp.ncbi.nlm.nih.gov/refseq/release/bacteria/bacteria.nonredundant_protein.545.protein.faa.gz
https://ftp.ncbi.nlm.nih.gov/refseq/release/bacteria/bacteria.nonredundant_protein.546.protein.faa.gz
https://ftp.ncbi.nlm.nih.gov/refseq/release/bacteria/bacteria.nonredundant_protein.547.protein.faa.gz
https://ftp.ncbi.nlm.nih.gov/refseq/release/bacteria/bacteria.nonredundant_protein.548.protein.faa.gz
https://ftp.ncbi.nlm.nih.gov/refseq/release/bacteria/bacteria.nonredundant_protein.549.protein.faa.gz
https://ftp.ncbi.nlm.nih.gov/refseq/release/bacteria/bacteria.nonredundant_protein.550.protein.faa.gz
https://ftp.ncbi.nlm.nih.gov/refseq/release/bacteria/bacteria.nonredundant_protein.551.protein.faa.gz
https://ftp.ncbi.nlm.nih.gov/refseq/release/bacteria/bacteria.nonredundant_protein.552.protein.faa.gz
https://ftp.ncbi.nlm.nih.gov/refseq/release/bacteria/bacteria.nonredundant_protein.553.protein.faa.gz
https://ftp.ncbi.nlm.nih.gov/refseq/release/bacteria/bacteria.nonredundant_protein.554.protein.faa.gz
https://ftp.ncbi.nlm.nih.gov/refseq/release/bacteria/bacteria.nonredundant_protein.555.protein.faa.gz
https://ftp.ncbi.nlm.nih.gov/refseq/release/bacteria/bacteria.nonredundant_protein.556.protein.faa.gz
https://ftp.ncbi.nlm.nih.gov/refseq/release/bacteria/bacteria.nonredundant_protein.557.protein.faa.gz
https://ftp.ncbi.nlm.nih.gov/refseq/release/bacteria/bacteria.nonredundant_protein.558.protein.faa.gz
https://ftp.ncbi.nlm.nih.gov/refseq/release/bacteria/bacteria.nonredundant_protein.559.protein.faa.gz
https://ftp.ncbi.nlm.nih.gov/refseq/release/bacteria/bacteria.nonredundant_protein.560.protein.faa.gz
https://ftp.ncbi.nlm.nih.gov/refseq/release/bacteria/bacteria.nonredundant_protein.561.protein.faa.gz
https://ftp.ncbi.nlm.nih.gov/refseq/release/bacteria/bacteria.nonredundant_protein.562.protein.faa.gz
https://ftp.ncbi.nlm.nih.gov/refseq/release/bacteria/bacteria.nonredundant_protein.563.protein.faa.gz
https://ftp.ncbi.nlm.nih.gov/refseq/release/bacteria/bacteria.nonredundant_protein.564.protein.faa.gz
https://ftp.ncbi.nlm.nih.gov/refseq/release/bacteria/bacteria.nonredundant_protein.565.protein.faa.gz
https://ftp.ncbi.nlm.nih.gov/refseq/release/bacteria/bacteria.nonredundant_protein.566.protein.faa.gz
https://ftp.ncbi.nlm.nih.gov/refseq/release/bacteria/bacteria.nonredundant_protein.567.protein.faa.gz
https://ftp.ncbi.nlm.nih.gov/refseq/release/bacteria/bacteria.nonredundant_protein.568.protein.faa.gz
https://ftp.ncbi.nlm.nih.gov/refseq/release/bacteria/bacteria.nonredundant_protein.569.protein.faa.gz
https://ftp.ncbi.nlm.nih.gov/refseq/release/bacteria/bacteria.nonredundant_protein.570.protein.faa.gz
https://ftp.ncbi.nlm.nih.gov/refseq/release/bacteria/bacteria.nonredundant_protein.571.protein.faa.gz
https://ftp.ncbi.nlm.nih.gov/refseq/release/bacteria/bacteria.nonredundant_protein.572.protein.faa.gz
https://ftp.ncbi.nlm.nih.gov/refseq/release/bacteria/bacteria.nonredundant_protein.573.protein.faa.gz
https://ftp.ncbi.nlm.nih.gov/refseq/release/bacteria/bacteria.nonredundant_protein.574.protein.faa.gz
https://ftp.ncbi.nlm.nih.gov/refseq/release/bacteria/bacteria.nonredundant_protein.575.protein.faa.gz
https://ftp.ncbi.nlm.nih.gov/refseq/release/bacteria/bacteria.nonredundant_protein.576.protein.faa.gz
https://ftp.ncbi.nlm.nih.gov/refseq/release/bacteria/bacteria.nonredundant_protein.577.protein.faa.gz
https://ftp.ncbi.nlm.nih.gov/refseq/release/bacteria/bacteria.nonredundant_protein.578.protein.faa.gz
https://ftp.ncbi.nlm.nih.gov/refseq/release/bacteria/bacteria.nonredundant_protein.579.protein.faa.gz
https://ftp.ncbi.nlm.nih.gov/refseq/release/bacteria/bacteria.nonredundant_protein.580.protein.faa.gz
https://ftp.ncbi.nlm.nih.gov/refseq/release/bacteria/bacteria.nonredundant_protein.581.protein.faa.gz
https://ftp.ncbi.nlm.nih.gov/refseq/release/bacteria/bacteria.nonredundant_protein.582.protein.faa.gz
https://ftp.ncbi.nlm.nih.gov/refseq/release/bacteria/bacteria.nonredundant_protein.583.protein.faa.gz
https://ftp.ncbi.nlm.nih.gov/refseq/release/bacteria/bacteria.nonredundant_protein.584.protein.faa.gz
https://ftp.ncbi.nlm.nih.gov/refseq/release/bacteria/bacteria.nonredundant_protein.585.protein.faa.gz
https://ftp.ncbi.nlm.nih.gov/refseq/release/bacteria/bacteria.nonredundant_protein.586.protein.faa.gz
https://ftp.ncbi.nlm.nih.gov/refseq/release/bacteria/bacteria.nonredundant_protein.587.protein.faa.gz
https://ftp.ncbi.nlm.nih.gov/refseq/release/bacteria/bacteria.nonredundant_protein.588.protein.faa.gz
https://ftp.ncbi.nlm.nih.gov/refseq/release/bacteria/bacteria.nonredundant_protein.589.protein.faa.gz
https://ftp.ncbi.nlm.nih.gov/refseq/release/bacteria/bacteria.nonredundant_protein.590.protein.faa.gz
https://ftp.ncbi.nlm.nih.gov/refseq/release/bacteria/bacteria.nonredundant_protein.591.protein.faa.gz
https://ftp.ncbi.nlm.nih.gov/refseq/release/bacteria/bacteria.nonredundant_protein.592.protein.faa.gz
https://ftp.ncbi.nlm.nih.gov/refseq/release/bacteria/bacteria.nonredundant_protein.593.protein.faa.gz
https://ftp.ncbi.nlm.nih.gov/refseq/release/bacteria/bacteria.nonredundant_protein.594.protein.faa.gz
https://ftp.ncbi.nlm.nih.gov/refseq/release/bacteria/bacteria.nonredundant_protein.595.protein.faa.gz
https://ftp.ncbi.nlm.nih.gov/refseq/release/bacteria/bacteria.nonredundant_protein.596.protein.faa.gz
https://ftp.ncbi.nlm.nih.gov/refseq/release/bacteria/bacteria.nonredundant_protein.597.protein.faa.gz
https://ftp.ncbi.nlm.nih.gov/refseq/release/bacteria/bacteria.nonredundant_protein.598.protein.faa.gz
https://ftp.ncbi.nlm.nih.gov/refseq/release/bacteria/bacteria.nonredundant_protein.599.protein.faa.gz
https://ftp.ncbi.nlm.nih.gov/refseq/release/bacteria/bacteria.nonredundant_protein.600.protein.faa.gz
https://ftp.ncbi.nlm.nih.gov/refseq/release/bacteria/bacteria.nonredundant_protein.601.protein.faa.gz
https://ftp.ncbi.nlm.nih.gov/refseq/release/bacteria/bacteria.nonredundant_protein.602.protein.faa.gz
https://ftp.ncbi.nlm.nih.gov/refseq/release/bacteria/bacteria.nonredundant_protein.603.protein.faa.gz
https://ftp.ncbi.nlm.nih.gov/refseq/release/bacteria/bacteria.nonredundant_protein.604.protein.faa.gz
https://ftp.ncbi.nlm.nih.gov/refseq/release/bacteria/bacteria.nonredundant_protein.605.protein.faa.gz
https://ftp.ncbi.nlm.nih.gov/refseq/release/bacteria/bacteria.nonredundant_protein.606.protein.faa.gz
https://ftp.ncbi.nlm.nih.gov/refseq/release/bacteria/bacteria.nonredundant_protein.607.protein.faa.gz
https://ftp.ncbi.nlm.nih.gov/refseq/release/bacteria/bacteria.nonredundant_protein.608.protein.faa.gz
https://ftp.ncbi.nlm.nih.gov/refseq/release/bacteria/bacteria.nonredundant_protein.609.protein.faa.gz
https://ftp.ncbi.nlm.nih.gov/refseq/release/bacteria/bacteria.nonredundant_protein.610.protein.faa.gz
https://ftp.ncbi.nlm.nih.gov/refseq/release/bacteria/bacteria.nonredundant_protein.611.protein.faa.gz
https://ftp.ncbi.nlm.nih.gov/refseq/release/bacteria/bacteria.nonredundant_protein.612.protein.faa.gz
https://ftp.ncbi.nlm.nih.gov/refseq/release/bacteria/bacteria.nonredundant_protein.613.protein.faa.gz
https://ftp.ncbi.nlm.nih.gov/refseq/release/bacteria/bacteria.nonredundant_protein.614.protein.faa.gz
https://ftp.ncbi.nlm.nih.gov/refseq/release/bacteria/bacteria.nonredundant_protein.615.protein.faa.gz
https://ftp.ncbi.nlm.nih.gov/refseq/release/bacteria/bacteria.nonredundant_protein.616.protein.faa.gz
https://ftp.ncbi.nlm.nih.gov/refseq/release/bacteria/bacteria.nonredundant_protein.617.protein.faa.gz
https://ftp.ncbi.nlm.nih.gov/refseq/release/bacteria/bacteria.nonredundant_protein.618.protein.faa.gz
https://ftp.ncbi.nlm.nih.gov/refseq/release/bacteria/bacteria.nonredundant_protein.619.protein.faa.gz
https://ftp.ncbi.nlm.nih.gov/refseq/release/bacteria/bacteria.nonredundant_protein.620.protein.faa.gz
https://ftp.ncbi.nlm.nih.gov/refseq/release/bacteria/bacteria.nonredundant_protein.621.protein.faa.gz
https://ftp.ncbi.nlm.nih.gov/refseq/release/bacteria/bacteria.nonredundant_protein.622.protein.faa.gz
https://ftp.ncbi.nlm.nih.gov/refseq/release/bacteria/bacteria.nonredundant_protein.623.protein.faa.gz
https://ftp.ncbi.nlm.nih.gov/refseq/release/bacteria/bacteria.nonredundant_protein.624.protein.faa.gz
https://ftp.ncbi.nlm.nih.gov/refseq/release/bacteria/bacteria.nonredundant_protein.625.protein.faa.gz
https://ftp.ncbi.nlm.nih.gov/refseq/release/bacteria/bacteria.nonredundant_protein.626.protein.faa.gz
https://ftp.ncbi.nlm.nih.gov/refseq/release/bacteria/bacteria.nonredundant_protein.627.protein.faa.gz
https://ftp.ncbi.nlm.nih.gov/refseq/release/bacteria/bacteria.nonredundant_protein.628.protein.faa.gz
https://ftp.ncbi.nlm.nih.gov/refseq/release/bacteria/bacteria.nonredundant_protein.629.protein.faa.gz
https://ftp.ncbi.nlm.nih.gov/refseq/release/bacteria/bacteria.nonredundant_protein.630.protein.faa.gz
https://ftp.ncbi.nlm.nih.gov/refseq/release/bacteria/bacteria.nonredundant_protein.631.protein.faa.gz
https://ftp.ncbi.nlm.nih.gov/refseq/release/bacteria/bacteria.nonredundant_protein.632.protein.faa.gz
https://ftp.ncbi.nlm.nih.gov/refseq/release/bacteria/bacteria.nonredundant_protein.633.protein.faa.gz
https://ftp.ncbi.nlm.nih.gov/refseq/release/bacteria/bacteria.nonredundant_protein.634.protein.faa.gz
https://ftp.ncbi.nlm.nih.gov/refseq/release/bacteria/bacteria.nonredundant_protein.635.protein.faa.gz
https://ftp.ncbi.nlm.nih.gov/refseq/release/bacteria/bacteria.nonredundant_protein.636.protein.faa.gz
https://ftp.ncbi.nlm.nih.gov/refseq/release/bacteria/bacteria.nonredundant_protein.637.protein.faa.gz
https://ftp.ncbi.nlm.nih.gov/refseq/release/bacteria/bacteria.nonredundant_protein.638.protein.faa.gz
https://ftp.ncbi.nlm.nih.gov/refseq/release/bacteria/bacteria.nonredundant_protein.639.protein.faa.gz
https://ftp.ncbi.nlm.nih.gov/refseq/release/bacteria/bacteria.nonredundant_protein.640.protein.faa.gz
https://ftp.ncbi.nlm.nih.gov/refseq/release/bacteria/bacteria.nonredundant_protein.641.protein.faa.gz
https://ftp.ncbi.nlm.nih.gov/refseq/release/bacteria/bacteria.nonredundant_protein.642.protein.faa.gz
https://ftp.ncbi.nlm.nih.gov/refseq/release/bacteria/bacteria.nonredundant_protein.643.protein.faa.gz
https://ftp.ncbi.nlm.nih.gov/refseq/release/bacteria/bacteria.nonredundant_protein.644.protein.faa.gz
https://ftp.ncbi.nlm.nih.gov/refseq/release/bacteria/bacteria.nonredundant_protein.645.protein.faa.gz
https://ftp.ncbi.nlm.nih.gov/refseq/release/bacteria/bacteria.nonredundant_protein.646.protein.faa.gz
https://ftp.ncbi.nlm.nih.gov/refseq/release/bacteria/bacteria.nonredundant_protein.647.protein.faa.gz
https://ftp.ncbi.nlm.nih.gov/refseq/release/bacteria/bacteria.nonredundant_protein.648.protein.faa.gz
https://ftp.ncbi.nlm.nih.gov/refseq/release/bacteria/bacteria.nonredundant_protein.649.protein.faa.gz
https://ftp.ncbi.nlm.nih.gov/refseq/release/bacteria/bacteria.nonredundant_protein.650.protein.faa.gz
https://ftp.ncbi.nlm.nih.gov/refseq/release/bacteria/bacteria.nonredundant_protein.651.protein.faa.gz
https://ftp.ncbi.nlm.nih.gov/refseq/release/bacteria/bacteria.nonredundant_protein.652.protein.faa.gz
https://ftp.ncbi.nlm.nih.gov/refseq/release/bacteria/bacteria.nonredundant_protein.653.protein.faa.gz
https://ftp.ncbi.nlm.nih.gov/refseq/release/bacteria/bacteria.nonredundant_protein.654.protein.faa.gz
https://ftp.ncbi.nlm.nih.gov/refseq/release/bacteria/bacteria.nonredundant_protein.655.protein.faa.gz
https://ftp.ncbi.nlm.nih.gov/refseq/release/bacteria/bacteria.nonredundant_protein.656.protein.faa.gz
https://ftp.ncbi.nlm.nih.gov/refseq/release/bacteria/bacteria.nonredundant_protein.657.protein.faa.gz
https://ftp.ncbi.nlm.nih.gov/refseq/release/bacteria/bacteria.nonredundant_protein.658.protein.faa.gz
https://ftp.ncbi.nlm.nih.gov/refseq/release/bacteria/bacteria.nonredundant_protein.659.protein.faa.gz
https://ftp.ncbi.nlm.nih.gov/refseq/release/bacteria/bacteria.nonredundant_protein.660.protein.faa.gz
https://ftp.ncbi.nlm.nih.gov/refseq/release/bacteria/bacteria.nonredundant_protein.661.protein.faa.gz
https://ftp.ncbi.nlm.nih.gov/refseq/release/bacteria/bacteria.nonredundant_protein.662.protein.faa.gz
https://ftp.ncbi.nlm.nih.gov/refseq/release/bacteria/bacteria.nonredundant_protein.663.protein.faa.gz
https://ftp.ncbi.nlm.nih.gov/refseq/release/bacteria/bacteria.nonredundant_protein.664.protein.faa.gz
https://ftp.ncbi.nlm.nih.gov/refseq/release/bacteria/bacteria.nonredundant_protein.665.protein.faa.gz
https://ftp.ncbi.nlm.nih.gov/refseq/release/bacteria/bacteria.nonredundant_protein.666.protein.faa.gz
https://ftp.ncbi.nlm.nih.gov/refseq/release/bacteria/bacteria.nonredundant_protein.667.protein.faa.gz
https://ftp.ncbi.nlm.nih.gov/refseq/release/bacteria/bacteria.nonredundant_protein.668.protein.faa.gz
https://ftp.ncbi.nlm.nih.gov/refseq/release/bacteria/bacteria.nonredundant_protein.669.protein.faa.gz
https://ftp.ncbi.nlm.nih.gov/refseq/release/bacteria/bacteria.nonredundant_protein.670.protein.faa.gz
https://ftp.ncbi.nlm.nih.gov/refseq/release/bacteria/bacteria.nonredundant_protein.671.protein.faa.gz
https://ftp.ncbi.nlm.nih.gov/refseq/release/bacteria/bacteria.nonredundant_protein.672.protein.faa.gz
https://ftp.ncbi.nlm.nih.gov/refseq/release/bacteria/bacteria.nonredundant_protein.673.protein.faa.gz
https://ftp.ncbi.nlm.nih.gov/refseq/release/bacteria/bacteria.nonredundant_protein.674.protein.faa.gz
https://ftp.ncbi.nlm.nih.gov/refseq/release/bacteria/bacteria.nonredundant_protein.675.protein.faa.gz
https://ftp.ncbi.nlm.nih.gov/refseq/release/bacteria/bacteria.nonredundant_protein.676.protein.faa.gz
https://ftp.ncbi.nlm.nih.gov/refseq/release/bacteria/bacteria.nonredundant_protein.677.protein.faa.gz
https://ftp.ncbi.nlm.nih.gov/refseq/release/bacteria/bacteria.nonredundant_protein.678.protein.faa.gz
https://ftp.ncbi.nlm.nih.gov/refseq/release/bacteria/bacteria.nonredundant_protein.679.protein.faa.gz
https://ftp.ncbi.nlm.nih.gov/refseq/release/bacteria/bacteria.nonredundant_protein.680.protein.faa.gz
https://ftp.ncbi.nlm.nih.gov/refseq/release/bacteria/bacteria.nonredundant_protein.681.protein.faa.gz
https://ftp.ncbi.nlm.nih.gov/refseq/release/bacteria/bacteria.nonredundant_protein.682.protein.faa.gz
https://ftp.ncbi.nlm.nih.gov/refseq/release/bacteria/bacteria.nonredundant_protein.683.protein.faa.gz
https://ftp.ncbi.nlm.nih.gov/refseq/release/bacteria/bacteria.nonredundant_protein.684.protein.faa.gz
https://ftp.ncbi.nlm.nih.gov/refseq/release/bacteria/bacteria.nonredundant_protein.685.protein.faa.gz
https://ftp.ncbi.nlm.nih.gov/refseq/release/bacteria/bacteria.nonredundant_protein.686.protein.faa.gz
https://ftp.ncbi.nlm.nih.gov/refseq/release/bacteria/bacteria.nonredundant_protein.687.protein.faa.gz
https://ftp.ncbi.nlm.nih.gov/refseq/release/bacteria/bacteria.nonredundant_protein.688.protein.faa.gz
https://ftp.ncbi.nlm.nih.gov/refseq/release/bacteria/bacteria.nonredundant_protein.689.protein.faa.gz
https://ftp.ncbi.nlm.nih.gov/refseq/release/bacteria/bacteria.nonredundant_protein.690.protein.faa.gz
https://ftp.ncbi.nlm.nih.gov/refseq/release/bacteria/bacteria.nonredundant_protein.691.protein.faa.gz
https://ftp.ncbi.nlm.nih.gov/refseq/release/bacteria/bacteria.nonredundant_protein.692.protein.faa.gz
https://ftp.ncbi.nlm.nih.gov/refseq/release/bacteria/bacteria.nonredundant_protein.693.protein.faa.gz
https://ftp.ncbi.nlm.nih.gov/refseq/release/bacteria/bacteria.nonredundant_protein.694.protein.faa.gz
https://ftp.ncbi.nlm.nih.gov/refseq/release/bacteria/bacteria.nonredundant_protein.695.protein.faa.gz
https://ftp.ncbi.nlm.nih.gov/refseq/release/bacteria/bacteria.nonredundant_protein.696.protein.faa.gz
https://ftp.ncbi.nlm.nih.gov/refseq/release/bacteria/bacteria.nonredundant_protein.697.protein.faa.gz
https://ftp.ncbi.nlm.nih.gov/refseq/release/bacteria/bacteria.nonredundant_protein.698.protein.faa.gz
https://ftp.ncbi.nlm.nih.gov/refseq/release/bacteria/bacteria.nonredundant_protein.699.protein.faa.gz
https://ftp.ncbi.nlm.nih.gov/refseq/release/bacteria/bacteria.nonredundant_protein.700.protein.faa.gz
https://ftp.ncbi.nlm.nih.gov/refseq/release/bacteria/bacteria.nonredundant_protein.701.protein.faa.gz
https://ftp.ncbi.nlm.nih.gov/refseq/release/bacteria/bacteria.nonredundant_protein.702.protein.faa.gz
https://ftp.ncbi.nlm.nih.gov/refseq/release/bacteria/bacteria.nonredundant_protein.703.protein.faa.gz
https://ftp.ncbi.nlm.nih.gov/refseq/release/bacteria/bacteria.nonredundant_protein.704.protein.faa.gz
https://ftp.ncbi.nlm.nih.gov/refseq/release/bacteria/bacteria.nonredundant_protein.705.protein.faa.gz
https://ftp.ncbi.nlm.nih.gov/refseq/release/bacteria/bacteria.nonredundant_protein.706.protein.faa.gz
https://ftp.ncbi.nlm.nih.gov/refseq/release/bacteria/bacteria.nonredundant_protein.707.protein.faa.gz
https://ftp.ncbi.nlm.nih.gov/refseq/release/bacteria/bacteria.nonredundant_protein.708.protein.faa.gz
https://ftp.ncbi.nlm.nih.gov/refseq/release/bacteria/bacteria.nonredundant_protein.709.protein.faa.gz
https://ftp.ncbi.nlm.nih.gov/refseq/release/bacteria/bacteria.nonredundant_protein.710.protein.faa.gz
https://ftp.ncbi.nlm.nih.gov/refseq/release/bacteria/bacteria.nonredundant_protein.711.protein.faa.gz
https://ftp.ncbi.nlm.nih.gov/refseq/release/bacteria/bacteria.nonredundant_protein.712.protein.faa.gz
https://ftp.ncbi.nlm.nih.gov/refseq/release/bacteria/bacteria.nonredundant_protein.713.protein.faa.gz
https://ftp.ncbi.nlm.nih.gov/refseq/release/bacteria/bacteria.nonredundant_protein.714.protein.faa.gz
https://ftp.ncbi.nlm.nih.gov/refseq/release/bacteria/bacteria.nonredundant_protein.715.protein.faa.gz
https://ftp.ncbi.nlm.nih.gov/refseq/release/bacteria/bacteria.nonredundant_protein.716.protein.faa.gz
https://ftp.ncbi.nlm.nih.gov/refseq/release/bacteria/bacteria.nonredundant_protein.717.protein.faa.gz
https://ftp.ncbi.nlm.nih.gov/refseq/release/bacteria/bacteria.nonredundant_protein.718.protein.faa.gz
https://ftp.ncbi.nlm.nih.gov/refseq/release/bacteria/bacteria.nonredundant_protein.719.protein.faa.gz
https://ftp.ncbi.nlm.nih.gov/refseq/release/bacteria/bacteria.nonredundant_protein.720.protein.faa.gz
https://ftp.ncbi.nlm.nih.gov/refseq/release/bacteria/bacteria.nonredundant_protein.721.protein.faa.gz
https://ftp.ncbi.nlm.nih.gov/refseq/release/bacteria/bacteria.nonredundant_protein.722.protein.faa.gz
https://ftp.ncbi.nlm.nih.gov/refseq/release/bacteria/bacteria.nonredundant_protein.723.protein.faa.gz
https://ftp.ncbi.nlm.nih.gov/refseq/release/bacteria/bacteria.nonredundant_protein.724.protein.faa.gz
https://ftp.ncbi.nlm.nih.gov/refseq/release/bacteria/bacteria.nonredundant_protein.725.protein.faa.gz
https://ftp.ncbi.nlm.nih.gov/refseq/release/bacteria/bacteria.nonredundant_protein.726.protein.faa.gz
https://ftp.ncbi.nlm.nih.gov/refseq/release/bacteria/bacteria.nonredundant_protein.727.protein.faa.gz
https://ftp.ncbi.nlm.nih.gov/refseq/release/bacteria/bacteria.nonredundant_protein.728.protein.faa.gz
https://ftp.ncbi.nlm.nih.gov/refseq/release/bacteria/bacteria.nonredundant_protein.729.protein.faa.gz
https://ftp.ncbi.nlm.nih.gov/refseq/release/bacteria/bacteria.nonredundant_protein.730.protein.faa.gz
https://ftp.ncbi.nlm.nih.gov/refseq/release/bacteria/bacteria.nonredundant_protein.731.protein.faa.gz
https://ftp.ncbi.nlm.nih.gov/refseq/release/bacteria/bacteria.nonredundant_protein.732.protein.faa.gz
https://ftp.ncbi.nlm.nih.gov/refseq/release/bacteria/bacteria.nonredundant_protein.733.protein.faa.gz
https://ftp.ncbi.nlm.nih.gov/refseq/release/bacteria/bacteria.nonredundant_protein.734.protein.faa.gz
https://ftp.ncbi.nlm.nih.gov/refseq/release/bacteria/bacteria.nonredundant_protein.735.protein.faa.gz
https://ftp.ncbi.nlm.nih.gov/refseq/release/bacteria/bacteria.nonredundant_protein.736.protein.faa.gz
https://ftp.ncbi.nlm.nih.gov/refseq/release/bacteria/bacteria.nonredundant_protein.737.protein.faa.gz
https://ftp.ncbi.nlm.nih.gov/refseq/release/bacteria/bacteria.nonredundant_protein.738.protein.faa.gz
https://ftp.ncbi.nlm.nih.gov/refseq/release/bacteria/bacteria.nonredundant_protein.739.protein.faa.gz
https://ftp.ncbi.nlm.nih.gov/refseq/release/bacteria/bacteria.nonredundant_protein.740.protein.faa.gz
https://ftp.ncbi.nlm.nih.gov/refseq/release/bacteria/bacteria.nonredundant_protein.741.protein.faa.gz
https://ftp.ncbi.nlm.nih.gov/refseq/release/bacteria/bacteria.nonredundant_protein.742.protein.faa.gz
https://ftp.ncbi.nlm.nih.gov/refseq/release/bacteria/bacteria.nonredundant_protein.743.protein.faa.gz
https://ftp.ncbi.nlm.nih.gov/refseq/release/bacteria/bacteria.nonredundant_protein.744.protein.faa.gz
https://ftp.ncbi.nlm.nih.gov/refseq/release/bacteria/bacteria.nonredundant_protein.745.protein.faa.gz
https://ftp.ncbi.nlm.nih.gov/refseq/release/bacteria/bacteria.nonredundant_protein.746.protein.faa.gz
https://ftp.ncbi.nlm.nih.gov/refseq/release/bacteria/bacteria.nonredundant_protein.747.protein.faa.gz
https://ftp.ncbi.nlm.nih.gov/refseq/release/bacteria/bacteria.nonredundant_protein.748.protein.faa.gz
https://ftp.ncbi.nlm.nih.gov/refseq/release/bacteria/bacteria.nonredundant_protein.749.protein.faa.gz
https://ftp.ncbi.nlm.nih.gov/refseq/release/bacteria/bacteria.nonredundant_protein.750.protein.faa.gz
https://ftp.ncbi.nlm.nih.gov/refseq/release/bacteria/bacteria.nonredundant_protein.751.protein.faa.gz
https://ftp.ncbi.nlm.nih.gov/refseq/release/bacteria/bacteria.nonredundant_protein.752.protein.faa.gz
https://ftp.ncbi.nlm.nih.gov/refseq/release/bacteria/bacteria.nonredundant_protein.753.protein.faa.gz
https://ftp.ncbi.nlm.nih.gov/refseq/release/bacteria/bacteria.nonredundant_protein.754.protein.faa.gz
https://ftp.ncbi.nlm.nih.gov/refseq/release/bacteria/bacteria.nonredundant_protein.755.protein.faa.gz
https://ftp.ncbi.nlm.nih.gov/refseq/release/bacteria/bacteria.nonredundant_protein.756.protein.faa.gz
https://ftp.ncbi.nlm.nih.gov/refseq/release/bacteria/bacteria.nonredundant_protein.757.protein.faa.gz
https://ftp.ncbi.nlm.nih.gov/refseq/release/bacteria/bacteria.nonredundant_protein.758.protein.faa.gz
https://ftp.ncbi.nlm.nih.gov/refseq/release/bacteria/bacteria.nonredundant_protein.759.protein.faa.gz
https://ftp.ncbi.nlm.nih.gov/refseq/release/bacteria/bacteria.nonredundant_protein.760.protein.faa.gz
https://ftp.ncbi.nlm.nih.gov/refseq/release/bacteria/bacteria.nonredundant_protein.761.protein.faa.gz
https://ftp.ncbi.nlm.nih.gov/refseq/release/bacteria/bacteria.nonredundant_protein.762.protein.faa.gz
https://ftp.ncbi.nlm.nih.gov/refseq/release/bacteria/bacteria.nonredundant_protein.763.protein.faa.gz
https://ftp.ncbi.nlm.nih.gov/refseq/release/bacteria/bacteria.nonredundant_protein.764.protein.faa.gz
https://ftp.ncbi.nlm.nih.gov/refseq/release/bacteria/bacteria.nonredundant_protein.765.protein.faa.gz
https://ftp.ncbi.nlm.nih.gov/refseq/release/bacteria/bacteria.nonredundant_protein.766.protein.faa.gz
https://ftp.ncbi.nlm.nih.gov/refseq/release/bacteria/bacteria.nonredundant_protein.767.protein.faa.gz
https://ftp.ncbi.nlm.nih.gov/refseq/release/bacteria/bacteria.nonredundant_protein.768.protein.faa.gz
https://ftp.ncbi.nlm.nih.gov/refseq/release/bacteria/bacteria.nonredundant_protein.769.protein.faa.gz
https://ftp.ncbi.nlm.nih.gov/refseq/release/bacteria/bacteria.nonredundant_protein.770.protein.faa.gz
https://ftp.ncbi.nlm.nih.gov/refseq/release/bacteria/bacteria.nonredundant_protein.771.protein.faa.gz
https://ftp.ncbi.nlm.nih.gov/refseq/release/bacteria/bacteria.nonredundant_protein.772.protein.faa.gz
https://ftp.ncbi.nlm.nih.gov/refseq/release/bacteria/bacteria.nonredundant_protein.773.protein.faa.gz
https://ftp.ncbi.nlm.nih.gov/refseq/release/bacteria/bacteria.nonredundant_protein.774.protein.faa.gz
https://ftp.ncbi.nlm.nih.gov/refseq/release/bacteria/bacteria.nonredundant_protein.775.protein.faa.gz
https://ftp.ncbi.nlm.nih.gov/refseq/release/bacteria/bacteria.nonredundant_protein.776.protein.faa.gz
https://ftp.ncbi.nlm.nih.gov/refseq/release/bacteria/bacteria.nonredundant_protein.777.protein.faa.gz
https://ftp.ncbi.nlm.nih.gov/refseq/release/bacteria/bacteria.nonredundant_protein.778.protein.faa.gz
https://ftp.ncbi.nlm.nih.gov/refseq/release/bacteria/bacteria.nonredundant_protein.779.protein.faa.gz
https://ftp.ncbi.nlm.nih.gov/refseq/release/bacteria/bacteria.nonredundant_protein.780.protein.faa.gz
https://ftp.ncbi.nlm.nih.gov/refseq/release/bacteria/bacteria.nonredundant_protein.781.protein.faa.gz
https://ftp.ncbi.nlm.nih.gov/refseq/release/bacteria/bacteria.nonredundant_protein.782.protein.faa.gz
https://ftp.ncbi.nlm.nih.gov/refseq/release/bacteria/bacteria.nonredundant_protein.783.protein.faa.gz
https://ftp.ncbi.nlm.nih.gov/refseq/release/bacteria/bacteria.nonredundant_protein.784.protein.faa.gz
https://ftp.ncbi.nlm.nih.gov/refseq/release/bacteria/bacteria.nonredundant_protein.785.protein.faa.gz
https://ftp.ncbi.nlm.nih.gov/refseq/release/bacteria/bacteria.nonredundant_protein.786.protein.faa.gz
https://ftp.ncbi.nlm.nih.gov/refseq/release/bacteria/bacteria.nonredundant_protein.787.protein.faa.gz
https://ftp.ncbi.nlm.nih.gov/refseq/release/bacteria/bacteria.nonredundant_protein.788.protein.faa.gz
https://ftp.ncbi.nlm.nih.gov/refseq/release/bacteria/bacteria.nonredundant_protein.789.protein.faa.gz
https://ftp.ncbi.nlm.nih.gov/refseq/release/bacteria/bacteria.nonredundant_protein.790.protein.faa.gz
https://ftp.ncbi.nlm.nih.gov/refseq/release/bacteria/bacteria.nonredundant_protein.791.protein.faa.gz
https://ftp.ncbi.nlm.nih.gov/refseq/release/bacteria/bacteria.nonredundant_protein.792.protein.faa.gz
https://ftp.ncbi.nlm.nih.gov/refseq/release/bacteria/bacteria.nonredundant_protein.793.protein.faa.gz
https://ftp.ncbi.nlm.nih.gov/refseq/release/bacteria/bacteria.nonredundant_protein.794.protein.faa.gz
https://ftp.ncbi.nlm.nih.gov/refseq/release/bacteria/bacteria.nonredundant_protein.795.protein.faa.gz
https://ftp.ncbi.nlm.nih.gov/refseq/release/bacteria/bacteria.nonredundant_protein.796.protein.faa.gz
https://ftp.ncbi.nlm.nih.gov/refseq/release/bacteria/bacteria.nonredundant_protein.797.protein.faa.gz
https://ftp.ncbi.nlm.nih.gov/refseq/release/bacteria/bacteria.nonredundant_protein.798.protein.faa.gz
https://ftp.ncbi.nlm.nih.gov/refseq/release/bacteria/bacteria.nonredundant_protein.799.protein.faa.gz
https://ftp.ncbi.nlm.nih.gov/refseq/release/bacteria/bacteria.nonredundant_protein.800.protein.faa.gz
https://ftp.ncbi.nlm.nih.gov/refseq/release/bacteria/bacteria.nonredundant_protein.801.protein.faa.gz
https://ftp.ncbi.nlm.nih.gov/refseq/release/bacteria/bacteria.nonredundant_protein.802.protein.faa.gz
https://ftp.ncbi.nlm.nih.gov/refseq/release/bacteria/bacteria.nonredundant_protein.803.protein.faa.gz
https://ftp.ncbi.nlm.nih.gov/refseq/release/bacteria/bacteria.nonredundant_protein.804.protein.faa.gz
https://ftp.ncbi.nlm.nih.gov/refseq/release/bacteria/bacteria.nonredundant_protein.805.protein.faa.gz
https://ftp.ncbi.nlm.nih.gov/refseq/release/bacteria/bacteria.nonredundant_protein.806.protein.faa.gz
https://ftp.ncbi.nlm.nih.gov/refseq/release/bacteria/bacteria.nonredundant_protein.807.protein.faa.gz
https://ftp.ncbi.nlm.nih.gov/refseq/release/bacteria/bacteria.nonredundant_protein.808.protein.faa.gz
https://ftp.ncbi.nlm.nih.gov/refseq/release/bacteria/bacteria.nonredundant_protein.809.protein.faa.gz
https://ftp.ncbi.nlm.nih.gov/refseq/release/bacteria/bacteria.nonredundant_protein.810.protein.faa.gz
https://ftp.ncbi.nlm.nih.gov/refseq/release/bacteria/bacteria.nonredundant_protein.811.protein.faa.gz
https://ftp.ncbi.nlm.nih.gov/refseq/release/bacteria/bacteria.nonredundant_protein.812.protein.faa.gz
https://ftp.ncbi.nlm.nih.gov/refseq/release/bacteria/bacteria.nonredundant_protein.813.protein.faa.gz
https://ftp.ncbi.nlm.nih.gov/refseq/release/bacteria/bacteria.nonredundant_protein.814.protein.faa.gz
https://ftp.ncbi.nlm.nih.gov/refseq/release/bacteria/bacteria.nonredundant_protein.815.protein.faa.gz
https://ftp.ncbi.nlm.nih.gov/refseq/release/bacteria/bacteria.nonredundant_protein.816.protein.faa.gz
https://ftp.ncbi.nlm.nih.gov/refseq/release/bacteria/bacteria.nonredundant_protein.817.protein.faa.gz
https://ftp.ncbi.nlm.nih.gov/refseq/release/bacteria/bacteria.nonredundant_protein.818.protein.faa.gz
https://ftp.ncbi.nlm.nih.gov/refseq/release/bacteria/bacteria.nonredundant_protein.819.protein.faa.gz
https://ftp.ncbi.nlm.nih.gov/refseq/release/bacteria/bacteria.nonredundant_protein.820.protein.faa.gz
https://ftp.ncbi.nlm.nih.gov/refseq/release/bacteria/bacteria.nonredundant_protein.821.protein.faa.gz
https://ftp.ncbi.nlm.nih.gov/refseq/release/bacteria/bacteria.nonredundant_protein.822.protein.faa.gz
https://ftp.ncbi.nlm.nih.gov/refseq/release/bacteria/bacteria.nonredundant_protein.823.protein.faa.gz
https://ftp.ncbi.nlm.nih.gov/refseq/release/bacteria/bacteria.nonredundant_protein.824.protein.faa.gz
https://ftp.ncbi.nlm.nih.gov/refseq/release/bacteria/bacteria.nonredundant_protein.825.protein.faa.gz
https://ftp.ncbi.nlm.nih.gov/refseq/release/bacteria/bacteria.nonredundant_protein.826.protein.faa.gz
https://ftp.ncbi.nlm.nih.gov/refseq/release/bacteria/bacteria.nonredundant_protein.827.protein.faa.gz
https://ftp.ncbi.nlm.nih.gov/refseq/release/bacteria/bacteria.nonredundant_protein.828.protein.faa.gz
https://ftp.ncbi.nlm.nih.gov/refseq/release/bacteria/bacteria.nonredundant_protein.829.protein.faa.gz
https://ftp.ncbi.nlm.nih.gov/refseq/release/bacteria/bacteria.nonredundant_protein.830.protein.faa.gz
https://ftp.ncbi.nlm.nih.gov/refseq/release/bacteria/bacteria.nonredundant_protein.831.protein.faa.gz
https://ftp.ncbi.nlm.nih.gov/refseq/release/bacteria/bacteria.nonredundant_protein.832.protein.faa.gz
https://ftp.ncbi.nlm.nih.gov/refseq/release/bacteria/bacteria.nonredundant_protein.833.protein.faa.gz
https://ftp.ncbi.nlm.nih.gov/refseq/release/bacteria/bacteria.nonredundant_protein.834.protein.faa.gz
https://ftp.ncbi.nlm.nih.gov/refseq/release/bacteria/bacteria.nonredundant_protein.835.protein.faa.gz
https://ftp.ncbi.nlm.nih.gov/refseq/release/bacteria/bacteria.nonredundant_protein.836.protein.faa.gz
https://ftp.ncbi.nlm.nih.gov/refseq/release/bacteria/bacteria.nonredundant_protein.837.protein.faa.gz
https://ftp.ncbi.nlm.nih.gov/refseq/release/bacteria/bacteria.nonredundant_protein.838.protein.faa.gz
https://ftp.ncbi.nlm.nih.gov/refseq/release/bacteria/bacteria.nonredundant_protein.839.protein.faa.gz
https://ftp.ncbi.nlm.nih.gov/refseq/release/bacteria/bacteria.nonredundant_protein.840.protein.faa.gz
https://ftp.ncbi.nlm.nih.gov/refseq/release/bacteria/bacteria.nonredundant_protein.841.protein.faa.gz
https://ftp.ncbi.nlm.nih.gov/refseq/release/bacteria/bacteria.nonredundant_protein.842.protein.faa.gz
https://ftp.ncbi.nlm.nih.gov/refseq/release/bacteria/bacteria.nonredundant_protein.843.protein.faa.gz
https://ftp.ncbi.nlm.nih.gov/refseq/release/bacteria/bacteria.nonredundant_protein.844.protein.faa.gz
https://ftp.ncbi.nlm.nih.gov/refseq/release/bacteria/bacteria.nonredundant_protein.845.protein.faa.gz
https://ftp.ncbi.nlm.nih.gov/refseq/release/bacteria/bacteria.nonredundant_protein.846.protein.faa.gz
https://ftp.ncbi.nlm.nih.gov/refseq/release/bacteria/bacteria.nonredundant_protein.847.protein.faa.gz
https://ftp.ncbi.nlm.nih.gov/refseq/release/bacteria/bacteria.nonredundant_protein.848.protein.faa.gz
https://ftp.ncbi.nlm.nih.gov/refseq/release/bacteria/bacteria.nonredundant_protein.849.protein.faa.gz
https://ftp.ncbi.nlm.nih.gov/refseq/release/bacteria/bacteria.nonredundant_protein.850.protein.faa.gz
https://ftp.ncbi.nlm.nih.gov/refseq/release/bacteria/bacteria.nonredundant_protein.851.protein.faa.gz
https://ftp.ncbi.nlm.nih.gov/refseq/release/bacteria/bacteria.nonredundant_protein.852.protein.faa.gz
https://ftp.ncbi.nlm.nih.gov/refseq/release/bacteria/bacteria.nonredundant_protein.853.protein.faa.gz
https://ftp.ncbi.nlm.nih.gov/refseq/release/bacteria/bacteria.nonredundant_protein.854.protein.faa.gz
https://ftp.ncbi.nlm.nih.gov/refseq/release/bacteria/bacteria.nonredundant_protein.855.protein.faa.gz
https://ftp.ncbi.nlm.nih.gov/refseq/release/bacteria/bacteria.nonredundant_protein.856.protein.faa.gz
https://ftp.ncbi.nlm.nih.gov/refseq/release/bacteria/bacteria.nonredundant_protein.857.protein.faa.gz
https://ftp.ncbi.nlm.nih.gov/refseq/release/bacteria/bacteria.nonredundant_protein.858.protein.faa.gz
https://ftp.ncbi.nlm.nih.gov/refseq/release/bacteria/bacteria.nonredundant_protein.859.protein.faa.gz
https://ftp.ncbi.nlm.nih.gov/refseq/release/bacteria/bacteria.nonredundant_protein.860.protein.faa.gz
https://ftp.ncbi.nlm.nih.gov/refseq/release/bacteria/bacteria.nonredundant_protein.861.protein.faa.gz
https://ftp.ncbi.nlm.nih.gov/refseq/release/bacteria/bacteria.nonredundant_protein.862.protein.faa.gz
https://ftp.ncbi.nlm.nih.gov/refseq/release/bacteria/bacteria.nonredundant_protein.863.protein.faa.gz
https://ftp.ncbi.nlm.nih.gov/refseq/release/bacteria/bacteria.nonredundant_protein.864.protein.faa.gz
https://ftp.ncbi.nlm.nih.gov/refseq/release/bacteria/bacteria.nonredundant_protein.865.protein.faa.gz
https://ftp.ncbi.nlm.nih.gov/refseq/release/bacteria/bacteria.nonredundant_protein.866.protein.faa.gz
https://ftp.ncbi.nlm.nih.gov/refseq/release/bacteria/bacteria.nonredundant_protein.867.protein.faa.gz
https://ftp.ncbi.nlm.nih.gov/refseq/release/bacteria/bacteria.nonredundant_protein.868.protein.faa.gz
https://ftp.ncbi.nlm.nih.gov/refseq/release/bacteria/bacteria.nonredundant_protein.869.protein.faa.gz
https://ftp.ncbi.nlm.nih.gov/refseq/release/bacteria/bacteria.nonredundant_protein.870.protein.faa.gz
https://ftp.ncbi.nlm.nih.gov/refseq/release/bacteria/bacteria.nonredundant_protein.871.protein.faa.gz
https://ftp.ncbi.nlm.nih.gov/refseq/release/bacteria/bacteria.nonredundant_protein.872.protein.faa.gz
https://ftp.ncbi.nlm.nih.gov/refseq/release/bacteria/bacteria.nonredundant_protein.873.protein.faa.gz
https://ftp.ncbi.nlm.nih.gov/refseq/release/bacteria/bacteria.nonredundant_protein.874.protein.faa.gz
https://ftp.ncbi.nlm.nih.gov/refseq/release/bacteria/bacteria.nonredundant_protein.875.protein.faa.gz
https://ftp.ncbi.nlm.nih.gov/refseq/release/bacteria/bacteria.nonredundant_protein.876.protein.faa.gz
https://ftp.ncbi.nlm.nih.gov/refseq/release/bacteria/bacteria.nonredundant_protein.877.protein.faa.gz
https://ftp.ncbi.nlm.nih.gov/refseq/release/bacteria/bacteria.nonredundant_protein.878.protein.faa.gz
https://ftp.ncbi.nlm.nih.gov/refseq/release/bacteria/bacteria.nonredundant_protein.879.protein.faa.gz
https://ftp.ncbi.nlm.nih.gov/refseq/release/bacteria/bacteria.nonredundant_protein.880.protein.faa.gz
https://ftp.ncbi.nlm.nih.gov/refseq/release/bacteria/bacteria.nonredundant_protein.881.protein.faa.gz
https://ftp.ncbi.nlm.nih.gov/refseq/release/bacteria/bacteria.nonredundant_protein.882.protein.faa.gz
https://ftp.ncbi.nlm.nih.gov/refseq/release/bacteria/bacteria.nonredundant_protein.883.protein.faa.gz
https://ftp.ncbi.nlm.nih.gov/refseq/release/bacteria/bacteria.nonredundant_protein.884.protein.faa.gz
https://ftp.ncbi.nlm.nih.gov/refseq/release/bacteria/bacteria.nonredundant_protein.885.protein.faa.gz
https://ftp.ncbi.nlm.nih.gov/refseq/release/bacteria/bacteria.nonredundant_protein.886.protein.faa.gz
https://ftp.ncbi.nlm.nih.gov/refseq/release/bacteria/bacteria.nonredundant_protein.887.protein.faa.gz
https://ftp.ncbi.nlm.nih.gov/refseq/release/bacteria/bacteria.nonredundant_protein.888.protein.faa.gz
https://ftp.ncbi.nlm.nih.gov/refseq/release/bacteria/bacteria.nonredundant_protein.889.protein.faa.gz
https://ftp.ncbi.nlm.nih.gov/refseq/release/bacteria/bacteria.nonredundant_protein.890.protein.faa.gz
https://ftp.ncbi.nlm.nih.gov/refseq/release/bacteria/bacteria.nonredundant_protein.891.protein.faa.gz
https://ftp.ncbi.nlm.nih.gov/refseq/release/bacteria/bacteria.nonredundant_protein.892.protein.faa.gz
https://ftp.ncbi.nlm.nih.gov/refseq/release/bacteria/bacteria.nonredundant_protein.893.protein.faa.gz
https://ftp.ncbi.nlm.nih.gov/refseq/release/bacteria/bacteria.nonredundant_protein.894.protein.faa.gz
https://ftp.ncbi.nlm.nih.gov/refseq/release/bacteria/bacteria.nonredundant_protein.895.protein.faa.gz
https://ftp.ncbi.nlm.nih.gov/refseq/release/bacteria/bacteria.nonredundant_protein.896.protein.faa.gz
https://ftp.ncbi.nlm.nih.gov/refseq/release/bacteria/bacteria.nonredundant_protein.897.protein.faa.gz
https://ftp.ncbi.nlm.nih.gov/refseq/release/bacteria/bacteria.nonredundant_protein.898.protein.faa.gz
https://ftp.ncbi.nlm.nih.gov/refseq/release/bacteria/bacteria.nonredundant_protein.899.protein.faa.gz
https://ftp.ncbi.nlm.nih.gov/refseq/release/bacteria/bacteria.nonredundant_protein.900.protein.faa.gz
https://ftp.ncbi.nlm.nih.gov/refseq/release/bacteria/bacteria.nonredundant_protein.901.protein.faa.gz
https://ftp.ncbi.nlm.nih.gov/refseq/release/bacteria/bacteria.nonredundant_protein.902.protein.faa.gz
https://ftp.ncbi.nlm.nih.gov/refseq/release/bacteria/bacteria.nonredundant_protein.903.protein.faa.gz
https://ftp.ncbi.nlm.nih.gov/refseq/release/bacteria/bacteria.nonredundant_protein.904.protein.faa.gz
https://ftp.ncbi.nlm.nih.gov/refseq/release/bacteria/bacteria.nonredundant_protein.905.protein.faa.gz
https://ftp.ncbi.nlm.nih.gov/refseq/release/bacteria/bacteria.nonredundant_protein.906.protein.faa.gz
https://ftp.ncbi.nlm.nih.gov/refseq/release/bacteria/bacteria.nonredundant_protein.907.protein.faa.gz
https://ftp.ncbi.nlm.nih.gov/refseq/release/bacteria/bacteria.nonredundant_protein.908.protein.faa.gz
https://ftp.ncbi.nlm.nih.gov/refseq/release/bacteria/bacteria.nonredundant_protein.909.protein.faa.gz
https://ftp.ncbi.nlm.nih.gov/refseq/release/bacteria/bacteria.nonredundant_protein.910.protein.faa.gz
https://ftp.ncbi.nlm.nih.gov/refseq/release/bacteria/bacteria.nonredundant_protein.911.protein.faa.gz
https://ftp.ncbi.nlm.nih.gov/refseq/release/bacteria/bacteria.nonredundant_protein.912.protein.faa.gz
https://ftp.ncbi.nlm.nih.gov/refseq/release/bacteria/bacteria.nonredundant_protein.913.protein.faa.gz
https://ftp.ncbi.nlm.nih.gov/refseq/release/bacteria/bacteria.nonredundant_protein.914.protein.faa.gz
https://ftp.ncbi.nlm.nih.gov/refseq/release/bacteria/bacteria.nonredundant_protein.915.protein.faa.gz
https://ftp.ncbi.nlm.nih.gov/refseq/release/bacteria/bacteria.nonredundant_protein.916.protein.faa.gz
https://ftp.ncbi.nlm.nih.gov/refseq/release/bacteria/bacteria.nonredundant_protein.917.protein.faa.gz
https://ftp.ncbi.nlm.nih.gov/refseq/release/bacteria/bacteria.nonredundant_protein.918.protein.faa.gz
https://ftp.ncbi.nlm.nih.gov/refseq/release/bacteria/bacteria.nonredundant_protein.919.protein.faa.gz
https://ftp.ncbi.nlm.nih.gov/refseq/release/bacteria/bacteria.nonredundant_protein.920.protein.faa.gz
https://ftp.ncbi.nlm.nih.gov/refseq/release/bacteria/bacteria.nonredundant_protein.921.protein.faa.gz
https://ftp.ncbi.nlm.nih.gov/refseq/release/bacteria/bacteria.nonredundant_protein.922.protein.faa.gz
https://ftp.ncbi.nlm.nih.gov/refseq/release/bacteria/bacteria.nonredundant_protein.923.protein.faa.gz
https://ftp.ncbi.nlm.nih.gov/refseq/release/bacteria/bacteria.nonredundant_protein.924.protein.faa.gz
https://ftp.ncbi.nlm.nih.gov/refseq/release/bacteria/bacteria.nonredundant_protein.925.protein.faa.gz
https://ftp.ncbi.nlm.nih.gov/refseq/release/bacteria/bacteria.nonredundant_protein.926.protein.faa.gz
https://ftp.ncbi.nlm.nih.gov/refseq/release/bacteria/bacteria.nonredundant_protein.927.protein.faa.gz
https://ftp.ncbi.nlm.nih.gov/refseq/release/bacteria/bacteria.nonredundant_protein.928.protein.faa.gz
https://ftp.ncbi.nlm.nih.gov/refseq/release/bacteria/bacteria.nonredundant_protein.929.protein.faa.gz
https://ftp.ncbi.nlm.nih.gov/refseq/release/bacteria/bacteria.nonredundant_protein.930.protein.faa.gz
https://ftp.ncbi.nlm.nih.gov/refseq/release/bacteria/bacteria.nonredundant_protein.931.protein.faa.gz
https://ftp.ncbi.nlm.nih.gov/refseq/release/bacteria/bacteria.nonredundant_protein.932.protein.faa.gz
https://ftp.ncbi.nlm.nih.gov/refseq/release/bacteria/bacteria.nonredundant_protein.933.protein.faa.gz
https://ftp.ncbi.nlm.nih.gov/refseq/release/bacteria/bacteria.nonredundant_protein.934.protein.faa.gz
https://ftp.ncbi.nlm.nih.gov/refseq/release/bacteria/bacteria.nonredundant_protein.935.protein.faa.gz
https://ftp.ncbi.nlm.nih.gov/refseq/release/bacteria/bacteria.nonredundant_protein.936.protein.faa.gz
https://ftp.ncbi.nlm.nih.gov/refseq/release/bacteria/bacteria.nonredundant_protein.937.protein.faa.gz
https://ftp.ncbi.nlm.nih.gov/refseq/release/bacteria/bacteria.nonredundant_protein.938.protein.faa.gz
https://ftp.ncbi.nlm.nih.gov/refseq/release/bacteria/bacteria.nonredundant_protein.939.protein.faa.gz
https://ftp.ncbi.nlm.nih.gov/refseq/release/bacteria/bacteria.nonredundant_protein.940.protein.faa.gz
https://ftp.ncbi.nlm.nih.gov/refseq/release/bacteria/bacteria.nonredundant_protein.941.protein.faa.gz
https://ftp.ncbi.nlm.nih.gov/refseq/release/bacteria/bacteria.nonredundant_protein.942.protein.faa.gz
https://ftp.ncbi.nlm.nih.gov/refseq/release/bacteria/bacteria.nonredundant_protein.943.protein.faa.gz
https://ftp.ncbi.nlm.nih.gov/refseq/release/bacteria/bacteria.nonredundant_protein.944.protein.faa.gz
https://ftp.ncbi.nlm.nih.gov/refseq/release/bacteria/bacteria.nonredundant_protein.945.protein.faa.gz
https://ftp.ncbi.nlm.nih.gov/refseq/release/bacteria/bacteria.nonredundant_protein.946.protein.faa.gz
https://ftp.ncbi.nlm.nih.gov/refseq/release/bacteria/bacteria.nonredundant_protein.947.protein.faa.gz
https://ftp.ncbi.nlm.nih.gov/refseq/release/bacteria/bacteria.nonredundant_protein.948.protein.faa.gz
https://ftp.ncbi.nlm.nih.gov/refseq/release/bacteria/bacteria.nonredundant_protein.949.protein.faa.gz
https://ftp.ncbi.nlm.nih.gov/refseq/release/bacteria/bacteria.nonredundant_protein.950.protein.faa.gz
https://ftp.ncbi.nlm.nih.gov/refseq/release/bacteria/bacteria.nonredundant_protein.951.protein.faa.gz
https://ftp.ncbi.nlm.nih.gov/refseq/release/bacteria/bacteria.nonredundant_protein.952.protein.faa.gz
https://ftp.ncbi.nlm.nih.gov/refseq/release/bacteria/bacteria.nonredundant_protein.953.protein.faa.gz
https://ftp.ncbi.nlm.nih.gov/refseq/release/bacteria/bacteria.nonredundant_protein.954.protein.faa.gz
https://ftp.ncbi.nlm.nih.gov/refseq/release/bacteria/bacteria.nonredundant_protein.955.protein.faa.gz
https://ftp.ncbi.nlm.nih.gov/refseq/release/bacteria/bacteria.nonredundant_protein.956.protein.faa.gz
https://ftp.ncbi.nlm.nih.gov/refseq/release/bacteria/bacteria.nonredundant_protein.957.protein.faa.gz
https://ftp.ncbi.nlm.nih.gov/refseq/release/bacteria/bacteria.nonredundant_protein.958.protein.faa.gz
https://ftp.ncbi.nlm.nih.gov/refseq/release/bacteria/bacteria.nonredundant_protein.959.protein.faa.gz
https://ftp.ncbi.nlm.nih.gov/refseq/release/bacteria/bacteria.nonredundant_protein.960.protein.faa.gz
https://ftp.ncbi.nlm.nih.gov/refseq/release/bacteria/bacteria.nonredundant_protein.961.protein.faa.gz
https://ftp.ncbi.nlm.nih.gov/refseq/release/bacteria/bacteria.nonredundant_protein.962.protein.faa.gz
https://ftp.ncbi.nlm.nih.gov/refseq/release/bacteria/bacteria.nonredundant_protein.963.protein.faa.gz
https://ftp.ncbi.nlm.nih.gov/refseq/release/bacteria/bacteria.nonredundant_protein.964.protein.faa.gz
https://ftp.ncbi.nlm.nih.gov/refseq/release/bacteria/bacteria.nonredundant_protein.965.protein.faa.gz
https://ftp.ncbi.nlm.nih.gov/refseq/release/bacteria/bacteria.nonredundant_protein.966.protein.faa.gz
https://ftp.ncbi.nlm.nih.gov/refseq/release/bacteria/bacteria.nonredundant_protein.967.protein.faa.gz
https://ftp.ncbi.nlm.nih.gov/refseq/release/bacteria/bacteria.nonredundant_protein.968.protein.faa.gz
https://ftp.ncbi.nlm.nih.gov/refseq/release/bacteria/bacteria.nonredundant_protein.969.protein.faa.gz
https://ftp.ncbi.nlm.nih.gov/refseq/release/bacteria/bacteria.nonredundant_protein.970.protein.faa.gz
https://ftp.ncbi.nlm.nih.gov/refseq/release/bacteria/bacteria.nonredundant_protein.971.protein.faa.gz
https://ftp.ncbi.nlm.nih.gov/refseq/release/bacteria/bacteria.nonredundant_protein.972.protein.faa.gz
https://ftp.ncbi.nlm.nih.gov/refseq/release/bacteria/bacteria.nonredundant_protein.973.protein.faa.gz
https://ftp.ncbi.nlm.nih.gov/refseq/release/bacteria/bacteria.nonredundant_protein.974.protein.faa.gz
https://ftp.ncbi.nlm.nih.gov/refseq/release/bacteria/bacteria.nonredundant_protein.975.protein.faa.gz
https://ftp.ncbi.nlm.nih.gov/refseq/release/bacteria/bacteria.nonredundant_protein.976.protein.faa.gz
https://ftp.ncbi.nlm.nih.gov/refseq/release/bacteria/bacteria.nonredundant_protein.977.protein.faa.gz
https://ftp.ncbi.nlm.nih.gov/refseq/release/bacteria/bacteria.nonredundant_protein.978.protein.faa.gz
https://ftp.ncbi.nlm.nih.gov/refseq/release/bacteria/bacteria.nonredundant_protein.979.protein.faa.gz
https://ftp.ncbi.nlm.nih.gov/refseq/release/bacteria/bacteria.nonredundant_protein.980.protein.faa.gz
https://ftp.ncbi.nlm.nih.gov/refseq/release/bacteria/bacteria.nonredundant_protein.981.protein.faa.gz
https://ftp.ncbi.nlm.nih.gov/refseq/release/bacteria/bacteria.nonredundant_protein.982.protein.faa.gz
https://ftp.ncbi.nlm.nih.gov/refseq/release/bacteria/bacteria.nonredundant_protein.983.protein.faa.gz
https://ftp.ncbi.nlm.nih.gov/refseq/release/bacteria/bacteria.nonredundant_protein.984.protein.faa.gz
https://ftp.ncbi.nlm.nih.gov/refseq/release/bacteria/bacteria.nonredundant_protein.985.protein.faa.gz
https://ftp.ncbi.nlm.nih.gov/refseq/release/bacteria/bacteria.nonredundant_protein.986.protein.faa.gz
https://ftp.ncbi.nlm.nih.gov/refseq/release/bacteria/bacteria.nonredundant_protein.987.protein.faa.gz
https://ftp.ncbi.nlm.nih.gov/refseq/release/bacteria/bacteria.nonredundant_protein.988.protein.faa.gz
https://ftp.ncbi.nlm.nih.gov/refseq/release/bacteria/bacteria.nonredundant_protein.989.protein.faa.gz
https://ftp.ncbi.nlm.nih.gov/refseq/release/bacteria/bacteria.nonredundant_protein.990.protein.faa.gz
https://ftp.ncbi.nlm.nih.gov/refseq/release/bacteria/bacteria.nonredundant_protein.991.protein.faa.gz
https://ftp.ncbi.nlm.nih.gov/refseq/release/bacteria/bacteria.nonredundant_protein.992.protein.faa.gz
https://ftp.ncbi.nlm.nih.gov/refseq/release/bacteria/bacteria.nonredundant_protein.993.protein.faa.gz
https://ftp.ncbi.nlm.nih.gov/refseq/release/bacteria/bacteria.nonredundant_protein.994.protein.faa.gz
https://ftp.ncbi.nlm.nih.gov/refseq/release/bacteria/bacteria.nonredundant_protein.995.protein.faa.gz
https://ftp.ncbi.nlm.nih.gov/refseq/release/bacteria/bacteria.nonredundant_protein.996.protein.faa.gz
https://ftp.ncbi.nlm.nih.gov/refseq/release/bacteria/bacteria.nonredundant_protein.997.protein.faa.gz
https://ftp.ncbi.nlm.nih.gov/refseq/release/bacteria/bacteria.nonredundant_protein.998.protein.faa.gz
https://ftp.ncbi.nlm.nih.gov/refseq/release/bacteria/bacteria.nonredundant_protein.999.protein.faa.gz
https://ftp.ncbi.nlm.nih.gov/refseq/release/bacteria/bacteria.nonredundant_protein.1000.protein.faa.gz
https://ftp.ncbi.nlm.nih.gov/refseq/release/bacteria/bacteria.nonredundant_protein.1001.protein.faa.gz
https://ftp.ncbi.nlm.nih.gov/refseq/release/bacteria/bacteria.nonredundant_protein.1002.protein.faa.gz
https://ftp.ncbi.nlm.nih.gov/refseq/release/bacteria/bacteria.nonredundant_protein.1003.protein.faa.gz
https://ftp.ncbi.nlm.nih.gov/refseq/release/bacteria/bacteria.nonredundant_protein.1004.protein.faa.gz
https://ftp.ncbi.nlm.nih.gov/refseq/release/bacteria/bacteria.nonredundant_protein.1005.protein.faa.gz
https://ftp.ncbi.nlm.nih.gov/refseq/release/bacteria/bacteria.nonredundant_protein.1006.protein.faa.gz
https://ftp.ncbi.nlm.nih.gov/refseq/release/bacteria/bacteria.nonredundant_protein.1007.protein.faa.gz
https://ftp.ncbi.nlm.nih.gov/refseq/release/bacteria/bacteria.nonredundant_protein.1008.protein.faa.gz
https://ftp.ncbi.nlm.nih.gov/refseq/release/bacteria/bacteria.nonredundant_protein.1009.protein.faa.gz
https://ftp.ncbi.nlm.nih.gov/refseq/release/bacteria/bacteria.nonredundant_protein.1010.protein.faa.gz
https://ftp.ncbi.nlm.nih.gov/refseq/release/bacteria/bacteria.nonredundant_protein.1011.protein.faa.gz
https://ftp.ncbi.nlm.nih.gov/refseq/release/bacteria/bacteria.nonredundant_protein.1012.protein.faa.gz
https://ftp.ncbi.nlm.nih.gov/refseq/release/bacteria/bacteria.nonredundant_protein.1013.protein.faa.gz
https://ftp.ncbi.nlm.nih.gov/refseq/release/bacteria/bacteria.nonredundant_protein.1014.protein.faa.gz
https://ftp.ncbi.nlm.nih.gov/refseq/release/bacteria/bacteria.nonredundant_protein.1015.protein.faa.gz
https://ftp.ncbi.nlm.nih.gov/refseq/release/bacteria/bacteria.nonredundant_protein.1016.protein.faa.gz
https://ftp.ncbi.nlm.nih.gov/refseq/release/bacteria/bacteria.nonredundant_protein.1017.protein.faa.gz
https://ftp.ncbi.nlm.nih.gov/refseq/release/bacteria/bacteria.nonredundant_protein.1018.protein.faa.gz
https://ftp.ncbi.nlm.nih.gov/refseq/release/bacteria/bacteria.nonredundant_protein.1019.protein.faa.gz
https://ftp.ncbi.nlm.nih.gov/refseq/release/bacteria/bacteria.nonredundant_protein.1020.protein.faa.gz
https://ftp.ncbi.nlm.nih.gov/refseq/release/bacteria/bacteria.nonredundant_protein.1021.protein.faa.gz
https://ftp.ncbi.nlm.nih.gov/refseq/release/bacteria/bacteria.nonredundant_protein.1022.protein.faa.gz
https://ftp.ncbi.nlm.nih.gov/refseq/release/bacteria/bacteria.nonredundant_protein.1023.protein.faa.gz
https://ftp.ncbi.nlm.nih.gov/refseq/release/bacteria/bacteria.nonredundant_protein.1024.protein.faa.gz
https://ftp.ncbi.nlm.nih.gov/refseq/release/bacteria/bacteria.nonredundant_protein.1025.protein.faa.gz
https://ftp.ncbi.nlm.nih.gov/refseq/release/bacteria/bacteria.nonredundant_protein.1026.protein.faa.gz
https://ftp.ncbi.nlm.nih.gov/refseq/release/bacteria/bacteria.nonredundant_protein.1027.protein.faa.gz
https://ftp.ncbi.nlm.nih.gov/refseq/release/bacteria/bacteria.nonredundant_protein.1028.protein.faa.gz
https://ftp.ncbi.nlm.nih.gov/refseq/release/bacteria/bacteria.nonredundant_protein.1029.protein.faa.gz
https://ftp.ncbi.nlm.nih.gov/refseq/release/bacteria/bacteria.nonredundant_protein.1030.protein.faa.gz
https://ftp.ncbi.nlm.nih.gov/refseq/release/bacteria/bacteria.nonredundant_protein.1031.protein.faa.gz
https://ftp.ncbi.nlm.nih.gov/refseq/release/bacteria/bacteria.nonredundant_protein.1032.protein.faa.gz
https://ftp.ncbi.nlm.nih.gov/refseq/release/bacteria/bacteria.nonredundant_protein.1033.protein.faa.gz
https://ftp.ncbi.nlm.nih.gov/refseq/release/bacteria/bacteria.nonredundant_protein.1034.protein.faa.gz
https://ftp.ncbi.nlm.nih.gov/refseq/release/bacteria/bacteria.nonredundant_protein.1035.protein.faa.gz
https://ftp.ncbi.nlm.nih.gov/refseq/release/bacteria/bacteria.nonredundant_protein.1036.protein.faa.gz
https://ftp.ncbi.nlm.nih.gov/refseq/release/bacteria/bacteria.nonredundant_protein.1037.protein.faa.gz
https://ftp.ncbi.nlm.nih.gov/refseq/release/bacteria/bacteria.nonredundant_protein.1038.protein.faa.gz
https://ftp.ncbi.nlm.nih.gov/refseq/release/bacteria/bacteria.nonredundant_protein.1039.protein.faa.gz
https://ftp.ncbi.nlm.nih.gov/refseq/release/bacteria/bacteria.nonredundant_protein.1040.protein.faa.gz
https://ftp.ncbi.nlm.nih.gov/refseq/release/bacteria/bacteria.nonredundant_protein.1041.protein.faa.gz
https://ftp.ncbi.nlm.nih.gov/refseq/release/bacteria/bacteria.nonredundant_protein.1042.protein.faa.gz
https://ftp.ncbi.nlm.nih.gov/refseq/release/bacteria/bacteria.nonredundant_protein.1043.protein.faa.gz
https://ftp.ncbi.nlm.nih.gov/refseq/release/bacteria/bacteria.nonredundant_protein.1044.protein.faa.gz
https://ftp.ncbi.nlm.nih.gov/refseq/release/bacteria/bacteria.nonredundant_protein.1045.protein.faa.gz
https://ftp.ncbi.nlm.nih.gov/refseq/release/bacteria/bacteria.nonredundant_protein.1046.protein.faa.gz
https://ftp.ncbi.nlm.nih.gov/refseq/release/bacteria/bacteria.nonredundant_protein.1047.protein.faa.gz
https://ftp.ncbi.nlm.nih.gov/refseq/release/bacteria/bacteria.nonredundant_protein.1048.protein.faa.gz
https://ftp.ncbi.nlm.nih.gov/refseq/release/bacteria/bacteria.nonredundant_protein.1049.protein.faa.gz
https://ftp.ncbi.nlm.nih.gov/refseq/release/bacteria/bacteria.nonredundant_protein.1050.protein.faa.gz
https://ftp.ncbi.nlm.nih.gov/refseq/release/bacteria/bacteria.nonredundant_protein.1051.protein.faa.gz
https://ftp.ncbi.nlm.nih.gov/refseq/release/bacteria/bacteria.nonredundant_protein.1052.protein.faa.gz
https://ftp.ncbi.nlm.nih.gov/refseq/release/bacteria/bacteria.nonredundant_protein.1053.protein.faa.gz
https://ftp.ncbi.nlm.nih.gov/refseq/release/bacteria/bacteria.nonredundant_protein.1054.protein.faa.gz
https://ftp.ncbi.nlm.nih.gov/refseq/release/bacteria/bacteria.nonredundant_protein.1055.protein.faa.gz
https://ftp.ncbi.nlm.nih.gov/refseq/release/bacteria/bacteria.nonredundant_protein.1056.protein.faa.gz
https://ftp.ncbi.nlm.nih.gov/refseq/release/bacteria/bacteria.nonredundant_protein.1057.protein.faa.gz
https://ftp.ncbi.nlm.nih.gov/refseq/release/bacteria/bacteria.nonredundant_protein.1058.protein.faa.gz
https://ftp.ncbi.nlm.nih.gov/refseq/release/bacteria/bacteria.nonredundant_protein.1059.protein.faa.gz
https://ftp.ncbi.nlm.nih.gov/refseq/release/bacteria/bacteria.nonredundant_protein.1060.protein.faa.gz
https://ftp.ncbi.nlm.nih.gov/refseq/release/bacteria/bacteria.nonredundant_protein.1061.protein.faa.gz
https://ftp.ncbi.nlm.nih.gov/refseq/release/bacteria/bacteria.nonredundant_protein.1062.protein.faa.gz
https://ftp.ncbi.nlm.nih.gov/refseq/release/bacteria/bacteria.nonredundant_protein.1063.protein.faa.gz
https://ftp.ncbi.nlm.nih.gov/refseq/release/bacteria/bacteria.nonredundant_protein.1064.protein.faa.gz
https://ftp.ncbi.nlm.nih.gov/refseq/release/bacteria/bacteria.nonredundant_protein.1065.protein.faa.gz
https://ftp.ncbi.nlm.nih.gov/refseq/release/bacteria/bacteria.nonredundant_protein.1066.protein.faa.gz
https://ftp.ncbi.nlm.nih.gov/refseq/release/bacteria/bacteria.nonredundant_protein.1067.protein.faa.gz
https://ftp.ncbi.nlm.nih.gov/refseq/release/bacteria/bacteria.nonredundant_protein.1068.protein.faa.gz
https://ftp.ncbi.nlm.nih.gov/refseq/release/bacteria/bacteria.nonredundant_protein.1069.protein.faa.gz
https://ftp.ncbi.nlm.nih.gov/refseq/release/bacteria/bacteria.nonredundant_protein.1070.protein.faa.gz
https://ftp.ncbi.nlm.nih.gov/refseq/release/bacteria/bacteria.nonredundant_protein.1071.protein.faa.gz
https://ftp.ncbi.nlm.nih.gov/refseq/release/bacteria/bacteria.nonredundant_protein.1072.protein.faa.gz
https://ftp.ncbi.nlm.nih.gov/refseq/release/bacteria/bacteria.nonredundant_protein.1073.protein.faa.gz
https://ftp.ncbi.nlm.nih.gov/refseq/release/bacteria/bacteria.nonredundant_protein.1074.protein.faa.gz
https://ftp.ncbi.nlm.nih.gov/refseq/release/bacteria/bacteria.nonredundant_protein.1075.protein.faa.gz
https://ftp.ncbi.nlm.nih.gov/refseq/release/bacteria/bacteria.nonredundant_protein.1076.protein.faa.gz
https://ftp.ncbi.nlm.nih.gov/refseq/release/bacteria/bacteria.nonredundant_protein.1077.protein.faa.gz
https://ftp.ncbi.nlm.nih.gov/refseq/release/bacteria/bacteria.nonredundant_protein.1078.protein.faa.gz
https://ftp.ncbi.nlm.nih.gov/refseq/release/bacteria/bacteria.nonredundant_protein.1079.protein.faa.gz
https://ftp.ncbi.nlm.nih.gov/refseq/release/bacteria/bacteria.nonredundant_protein.1080.protein.faa.gz
https://ftp.ncbi.nlm.nih.gov/refseq/release/bacteria/bacteria.nonredundant_protein.1081.protein.faa.gz
https://ftp.ncbi.nlm.nih.gov/refseq/release/bacteria/bacteria.nonredundant_protein.1082.protein.faa.gz
https://ftp.ncbi.nlm.nih.gov/refseq/release/bacteria/bacteria.nonredundant_protein.1083.protein.faa.gz
https://ftp.ncbi.nlm.nih.gov/refseq/release/bacteria/bacteria.nonredundant_protein.1084.protein.faa.gz
https://ftp.ncbi.nlm.nih.gov/refseq/release/bacteria/bacteria.nonredundant_protein.1085.protein.faa.gz
https://ftp.ncbi.nlm.nih.gov/refseq/release/bacteria/bacteria.nonredundant_protein.1086.protein.faa.gz
https://ftp.ncbi.nlm.nih.gov/refseq/release/bacteria/bacteria.nonredundant_protein.1087.protein.faa.gz
https://ftp.ncbi.nlm.nih.gov/refseq/release/bacteria/bacteria.nonredundant_protein.1088.protein.faa.gz
https://ftp.ncbi.nlm.nih.gov/refseq/release/bacteria/bacteria.nonredundant_protein.1089.protein.faa.gz
https://ftp.ncbi.nlm.nih.gov/refseq/release/bacteria/bacteria.nonredundant_protein.1090.protein.faa.gz
https://ftp.ncbi.nlm.nih.gov/refseq/release/bacteria/bacteria.nonredundant_protein.1091.protein.faa.gz
https://ftp.ncbi.nlm.nih.gov/refseq/release/bacteria/bacteria.nonredundant_protein.1092.protein.faa.gz
https://ftp.ncbi.nlm.nih.gov/refseq/release/bacteria/bacteria.nonredundant_protein.1093.protein.faa.gz
https://ftp.ncbi.nlm.nih.gov/refseq/release/bacteria/bacteria.nonredundant_protein.1094.protein.faa.gz
https://ftp.ncbi.nlm.nih.gov/refseq/release/bacteria/bacteria.nonredundant_protein.1095.protein.faa.gz
https://ftp.ncbi.nlm.nih.gov/refseq/release/bacteria/bacteria.nonredundant_protein.1096.protein.faa.gz
https://ftp.ncbi.nlm.nih.gov/refseq/release/bacteria/bacteria.nonredundant_protein.1097.protein.faa.gz
https://ftp.ncbi.nlm.nih.gov/refseq/release/bacteria/bacteria.nonredundant_protein.1098.protein.faa.gz
https://ftp.ncbi.nlm.nih.gov/refseq/release/bacteria/bacteria.nonredundant_protein.1099.protein.faa.gz
https://ftp.ncbi.nlm.nih.gov/refseq/release/bacteria/bacteria.nonredundant_protein.1100.protein.faa.gz
https://ftp.ncbi.nlm.nih.gov/refseq/release/bacteria/bacteria.nonredundant_protein.1101.protein.faa.gz
https://ftp.ncbi.nlm.nih.gov/refseq/release/bacteria/bacteria.nonredundant_protein.1102.protein.faa.gz
https://ftp.ncbi.nlm.nih.gov/refseq/release/bacteria/bacteria.nonredundant_protein.1103.protein.faa.gz
https://ftp.ncbi.nlm.nih.gov/refseq/release/bacteria/bacteria.nonredundant_protein.1104.protein.faa.gz
https://ftp.ncbi.nlm.nih.gov/refseq/release/bacteria/bacteria.nonredundant_protein.1105.protein.faa.gz
https://ftp.ncbi.nlm.nih.gov/refseq/release/bacteria/bacteria.nonredundant_protein.1106.protein.faa.gz
https://ftp.ncbi.nlm.nih.gov/refseq/release/bacteria/bacteria.nonredundant_protein.1107.protein.faa.gz
https://ftp.ncbi.nlm.nih.gov/refseq/release/bacteria/bacteria.nonredundant_protein.1108.protein.faa.gz
https://ftp.ncbi.nlm.nih.gov/refseq/release/bacteria/bacteria.nonredundant_protein.1109.protein.faa.gz
https://ftp.ncbi.nlm.nih.gov/refseq/release/bacteria/bacteria.nonredundant_protein.1110.protein.faa.gz
https://ftp.ncbi.nlm.nih.gov/refseq/release/bacteria/bacteria.nonredundant_protein.1111.protein.faa.gz
https://ftp.ncbi.nlm.nih.gov/refseq/release/bacteria/bacteria.nonredundant_protein.1112.protein.faa.gz
https://ftp.ncbi.nlm.nih.gov/refseq/release/bacteria/bacteria.nonredundant_protein.1113.protein.faa.gz
https://ftp.ncbi.nlm.nih.gov/refseq/release/bacteria/bacteria.nonredundant_protein.1114.protein.faa.gz
https://ftp.ncbi.nlm.nih.gov/refseq/release/bacteria/bacteria.nonredundant_protein.1115.protein.faa.gz
https://ftp.ncbi.nlm.nih.gov/refseq/release/bacteria/bacteria.nonredundant_protein.1116.protein.faa.gz
https://ftp.ncbi.nlm.nih.gov/refseq/release/bacteria/bacteria.nonredundant_protein.1117.protein.faa.gz
https://ftp.ncbi.nlm.nih.gov/refseq/release/bacteria/bacteria.nonredundant_protein.1118.protein.faa.gz
https://ftp.ncbi.nlm.nih.gov/refseq/release/bacteria/bacteria.nonredundant_protein.1119.protein.faa.gz
https://ftp.ncbi.nlm.nih.gov/refseq/release/bacteria/bacteria.nonredundant_protein.1120.protein.faa.gz
https://ftp.ncbi.nlm.nih.gov/refseq/release/bacteria/bacteria.nonredundant_protein.1121.protein.faa.gz
https://ftp.ncbi.nlm.nih.gov/refseq/release/bacteria/bacteria.nonredundant_protein.1122.protein.faa.gz
https://ftp.ncbi.nlm.nih.gov/refseq/release/bacteria/bacteria.nonredundant_protein.1123.protein.faa.gz
https://ftp.ncbi.nlm.nih.gov/refseq/release/bacteria/bacteria.nonredundant_protein.1124.protein.faa.gz
https://ftp.ncbi.nlm.nih.gov/refseq/release/bacteria/bacteria.nonredundant_protein.1125.protein.faa.gz
https://ftp.ncbi.nlm.nih.gov/refseq/release/bacteria/bacteria.nonredundant_protein.1126.protein.faa.gz
https://ftp.ncbi.nlm.nih.gov/refseq/release/bacteria/bacteria.nonredundant_protein.1127.protein.faa.gz
https://ftp.ncbi.nlm.nih.gov/refseq/release/bacteria/bacteria.nonredundant_protein.1128.protein.faa.gz
https://ftp.ncbi.nlm.nih.gov/refseq/release/bacteria/bacteria.nonredundant_protein.1129.protein.faa.gz
https://ftp.ncbi.nlm.nih.gov/refseq/release/bacteria/bacteria.nonredundant_protein.1130.protein.faa.gz
https://ftp.ncbi.nlm.nih.gov/refseq/release/bacteria/bacteria.nonredundant_protein.1131.protein.faa.gz
https://ftp.ncbi.nlm.nih.gov/refseq/release/bacteria/bacteria.nonredundant_protein.1132.protein.faa.gz
https://ftp.ncbi.nlm.nih.gov/refseq/release/bacteria/bacteria.nonredundant_protein.1133.protein.faa.gz
https://ftp.ncbi.nlm.nih.gov/refseq/release/bacteria/bacteria.nonredundant_protein.1134.protein.faa.gz
https://ftp.ncbi.nlm.nih.gov/refseq/release/bacteria/bacteria.nonredundant_protein.1135.protein.faa.gz
https://ftp.ncbi.nlm.nih.gov/refseq/release/bacteria/bacteria.nonredundant_protein.1136.protein.faa.gz
https://ftp.ncbi.nlm.nih.gov/refseq/release/bacteria/bacteria.nonredundant_protein.1137.protein.faa.gz
https://ftp.ncbi.nlm.nih.gov/refseq/release/bacteria/bacteria.nonredundant_protein.1138.protein.faa.gz
https://ftp.ncbi.nlm.nih.gov/refseq/release/bacteria/bacteria.nonredundant_protein.1139.protein.faa.gz
https://ftp.ncbi.nlm.nih.gov/refseq/release/bacteria/bacteria.nonredundant_protein.1140.protein.faa.gz
https://ftp.ncbi.nlm.nih.gov/refseq/release/bacteria/bacteria.nonredundant_protein.1141.protein.faa.gz
https://ftp.ncbi.nlm.nih.gov/refseq/release/bacteria/bacteria.nonredundant_protein.1142.protein.faa.gz
https://ftp.ncbi.nlm.nih.gov/refseq/release/bacteria/bacteria.nonredundant_protein.1143.protein.faa.gz
https://ftp.ncbi.nlm.nih.gov/refseq/release/bacteria/bacteria.nonredundant_protein.1144.protein.faa.gz
https://ftp.ncbi.nlm.nih.gov/refseq/release/bacteria/bacteria.nonredundant_protein.1145.protein.faa.gz
https://ftp.ncbi.nlm.nih.gov/refseq/release/bacteria/bacteria.nonredundant_protein.1146.protein.faa.gz
https://ftp.ncbi.nlm.nih.gov/refseq/release/bacteria/bacteria.nonredundant_protein.1147.protein.faa.gz
https://ftp.ncbi.nlm.nih.gov/refseq/release/bacteria/bacteria.nonredundant_protein.1148.protein.faa.gz
https://ftp.ncbi.nlm.nih.gov/refseq/release/bacteria/bacteria.nonredundant_protein.1149.protein.faa.gz
https://ftp.ncbi.nlm.nih.gov/refseq/release/bacteria/bacteria.nonredundant_protein.1150.protein.faa.gz
https://ftp.ncbi.nlm.nih.gov/refseq/release/bacteria/bacteria.nonredundant_protein.1151.protein.faa.gz
https://ftp.ncbi.nlm.nih.gov/refseq/release/bacteria/bacteria.nonredundant_protein.1152.protein.faa.gz
https://ftp.ncbi.nlm.nih.gov/refseq/release/bacteria/bacteria.nonredundant_protein.1153.protein.faa.gz
https://ftp.ncbi.nlm.nih.gov/refseq/release/bacteria/bacteria.nonredundant_protein.1154.protein.faa.gz
https://ftp.ncbi.nlm.nih.gov/refseq/release/bacteria/bacteria.nonredundant_protein.1155.protein.faa.gz
https://ftp.ncbi.nlm.nih.gov/refseq/release/bacteria/bacteria.nonredundant_protein.1156.protein.faa.gz
https://ftp.ncbi.nlm.nih.gov/refseq/release/bacteria/bacteria.nonredundant_protein.1157.protein.faa.gz
https://ftp.ncbi.nlm.nih.gov/refseq/release/bacteria/bacteria.nonredundant_protein.1158.protein.faa.gz
https://ftp.ncbi.nlm.nih.gov/refseq/release/bacteria/bacteria.nonredundant_protein.1159.protein.faa.gz
https://ftp.ncbi.nlm.nih.gov/refseq/release/bacteria/bacteria.nonredundant_protein.1160.protein.faa.gz
https://ftp.ncbi.nlm.nih.gov/refseq/release/bacteria/bacteria.nonredundant_protein.1161.protein.faa.gz
https://ftp.ncbi.nlm.nih.gov/refseq/release/bacteria/bacteria.nonredundant_protein.1162.protein.faa.gz
https://ftp.ncbi.nlm.nih.gov/refseq/release/bacteria/bacteria.nonredundant_protein.1163.protein.faa.gz
https://ftp.ncbi.nlm.nih.gov/refseq/release/bacteria/bacteria.nonredundant_protein.1164.protein.faa.gz
https://ftp.ncbi.nlm.nih.gov/refseq/release/bacteria/bacteria.nonredundant_protein.1165.protein.faa.gz
https://ftp.ncbi.nlm.nih.gov/refseq/release/bacteria/bacteria.nonredundant_protein.1166.protein.faa.gz
https://ftp.ncbi.nlm.nih.gov/refseq/release/bacteria/bacteria.nonredundant_protein.1167.protein.faa.gz
https://ftp.ncbi.nlm.nih.gov/refseq/release/bacteria/bacteria.nonredundant_protein.1168.protein.faa.gz
https://ftp.ncbi.nlm.nih.gov/refseq/release/bacteria/bacteria.nonredundant_protein.1169.protein.faa.gz
https://ftp.ncbi.nlm.nih.gov/refseq/release/bacteria/bacteria.nonredundant_protein.1170.protein.faa.gz
https://ftp.ncbi.nlm.nih.gov/refseq/release/bacteria/bacteria.nonredundant_protein.1171.protein.faa.gz
https://ftp.ncbi.nlm.nih.gov/refseq/release/bacteria/bacteria.nonredundant_protein.1172.protein.faa.gz
https://ftp.ncbi.nlm.nih.gov/refseq/release/bacteria/bacteria.nonredundant_protein.1173.protein.faa.gz
https://ftp.ncbi.nlm.nih.gov/refseq/release/bacteria/bacteria.nonredundant_protein.1174.protein.faa.gz
https://ftp.ncbi.nlm.nih.gov/refseq/release/bacteria/bacteria.nonredundant_protein.1175.protein.faa.gz
https://ftp.ncbi.nlm.nih.gov/refseq/release/bacteria/bacteria.nonredundant_protein.1176.protein.faa.gz
https://ftp.ncbi.nlm.nih.gov/refseq/release/bacteria/bacteria.nonredundant_protein.1177.protein.faa.gz
https://ftp.ncbi.nlm.nih.gov/refseq/release/bacteria/bacteria.nonredundant_protein.1178.protein.faa.gz
https://ftp.ncbi.nlm.nih.gov/refseq/release/bacteria/bacteria.nonredundant_protein.1179.protein.faa.gz
https://ftp.ncbi.nlm.nih.gov/refseq/release/bacteria/bacteria.nonredundant_protein.1180.protein.faa.gz
https://ftp.ncbi.nlm.nih.gov/refseq/release/bacteria/bacteria.nonredundant_protein.1181.protein.faa.gz
https://ftp.ncbi.nlm.nih.gov/refseq/release/bacteria/bacteria.nonredundant_protein.1182.protein.faa.gz
https://ftp.ncbi.nlm.nih.gov/refseq/release/bacteria/bacteria.nonredundant_protein.1183.protein.faa.gz
https://ftp.ncbi.nlm.nih.gov/refseq/release/bacteria/bacteria.nonredundant_protein.1184.protein.faa.gz
https://ftp.ncbi.nlm.nih.gov/refseq/release/bacteria/bacteria.nonredundant_protein.1185.protein.faa.gz
https://ftp.ncbi.nlm.nih.gov/refseq/release/bacteria/bacteria.nonredundant_protein.1186.protein.faa.gz
https://ftp.ncbi.nlm.nih.gov/refseq/release/bacteria/bacteria.nonredundant_protein.1187.protein.faa.gz
https://ftp.ncbi.nlm.nih.gov/refseq/release/bacteria/bacteria.nonredundant_protein.1188.protein.faa.gz
https://ftp.ncbi.nlm.nih.gov/refseq/release/bacteria/bacteria.nonredundant_protein.1189.protein.faa.gz
https://ftp.ncbi.nlm.nih.gov/refseq/release/bacteria/bacteria.nonredundant_protein.1190.protein.faa.gz
https://ftp.ncbi.nlm.nih.gov/refseq/release/bacteria/bacteria.nonredundant_protein.1191.protein.faa.gz
https://ftp.ncbi.nlm.nih.gov/refseq/release/bacteria/bacteria.nonredundant_protein.1192.protein.faa.gz
https://ftp.ncbi.nlm.nih.gov/refseq/release/bacteria/bacteria.nonredundant_protein.1193.protein.faa.gz
https://ftp.ncbi.nlm.nih.gov/refseq/release/bacteria/bacteria.nonredundant_protein.1194.protein.faa.gz
https://ftp.ncbi.nlm.nih.gov/refseq/release/bacteria/bacteria.nonredundant_protein.1195.protein.faa.gz
https://ftp.ncbi.nlm.nih.gov/refseq/release/bacteria/bacteria.nonredundant_protein.1196.protein.faa.gz
https://ftp.ncbi.nlm.nih.gov/refseq/release/bacteria/bacteria.nonredundant_protein.1197.protein.faa.gz
https://ftp.ncbi.nlm.nih.gov/refseq/release/bacteria/bacteria.nonredundant_protein.1198.protein.faa.gz
https://ftp.ncbi.nlm.nih.gov/refseq/release/bacteria/bacteria.nonredundant_protein.1199.protein.faa.gz
https://ftp.ncbi.nlm.nih.gov/refseq/release/bacteria/bacteria.nonredundant_protein.1200.protein.faa.gz
https://ftp.ncbi.nlm.nih.gov/refseq/release/bacteria/bacteria.nonredundant_protein.1201.protein.faa.gz
https://ftp.ncbi.nlm.nih.gov/refseq/release/bacteria/bacteria.nonredundant_protein.1202.protein.faa.gz
https://ftp.ncbi.nlm.nih.gov/refseq/release/bacteria/bacteria.nonredundant_protein.1203.protein.faa.gz
https://ftp.ncbi.nlm.nih.gov/refseq/release/bacteria/bacteria.nonredundant_protein.1204.protein.faa.gz
https://ftp.ncbi.nlm.nih.gov/refseq/release/bacteria/bacteria.nonredundant_protein.1205.protein.faa.gz
https://ftp.ncbi.nlm.nih.gov/refseq/release/bacteria/bacteria.nonredundant_protein.1206.protein.faa.gz
https://ftp.ncbi.nlm.nih.gov/refseq/release/bacteria/bacteria.nonredundant_protein.1207.protein.faa.gz
https://ftp.ncbi.nlm.nih.gov/refseq/release/bacteria/bacteria.nonredundant_protein.1208.protein.faa.gz
https://ftp.ncbi.nlm.nih.gov/refseq/release/bacteria/bacteria.nonredundant_protein.1209.protein.faa.gz
https://ftp.ncbi.nlm.nih.gov/refseq/release/bacteria/bacteria.nonredundant_protein.1210.protein.faa.gz
https://ftp.ncbi.nlm.nih.gov/refseq/release/bacteria/bacteria.nonredundant_protein.1211.protein.faa.gz
https://ftp.ncbi.nlm.nih.gov/refseq/release/bacteria/bacteria.nonredundant_protein.1212.protein.faa.gz
https://ftp.ncbi.nlm.nih.gov/refseq/release/bacteria/bacteria.nonredundant_protein.1213.protein.faa.gz
https://ftp.ncbi.nlm.nih.gov/refseq/release/bacteria/bacteria.nonredundant_protein.1214.protein.faa.gz
https://ftp.ncbi.nlm.nih.gov/refseq/release/bacteria/bacteria.nonredundant_protein.1215.protein.faa.gz
https://ftp.ncbi.nlm.nih.gov/refseq/release/bacteria/bacteria.nonredundant_protein.1216.protein.faa.gz
https://ftp.ncbi.nlm.nih.gov/refseq/release/bacteria/bacteria.nonredundant_protein.1217.protein.faa.gz
https://ftp.ncbi.nlm.nih.gov/refseq/release/bacteria/bacteria.nonredundant_protein.1218.protein.faa.gz
https://ftp.ncbi.nlm.nih.gov/refseq/release/bacteria/bacteria.nonredundant_protein.1219.protein.faa.gz
https://ftp.ncbi.nlm.nih.gov/refseq/release/bacteria/bacteria.nonredundant_protein.1220.protein.faa.gz
https://ftp.ncbi.nlm.nih.gov/refseq/release/bacteria/bacteria.nonredundant_protein.1221.protein.faa.gz
https://ftp.ncbi.nlm.nih.gov/refseq/release/bacteria/bacteria.nonredundant_protein.1222.protein.faa.gz
https://ftp.ncbi.nlm.nih.gov/refseq/release/bacteria/bacteria.nonredundant_protein.1223.protein.faa.gz
https://ftp.ncbi.nlm.nih.gov/refseq/release/bacteria/bacteria.nonredundant_protein.1224.protein.faa.gz
https://ftp.ncbi.nlm.nih.gov/refseq/release/bacteria/bacteria.nonredundant_protein.1225.protein.faa.gz
https://ftp.ncbi.nlm.nih.gov/refseq/release/bacteria/bacteria.nonredundant_protein.1226.protein.faa.gz
https://ftp.ncbi.nlm.nih.gov/refseq/release/bacteria/bacteria.nonredundant_protein.1227.protein.faa.gz
https://ftp.ncbi.nlm.nih.gov/refseq/release/bacteria/bacteria.nonredundant_protein.1228.protein.faa.gz
https://ftp.ncbi.nlm.nih.gov/refseq/release/bacteria/bacteria.nonredundant_protein.1229.protein.faa.gz
https://ftp.ncbi.nlm.nih.gov/refseq/release/bacteria/bacteria.nonredundant_protein.1230.protein.faa.gz
https://ftp.ncbi.nlm.nih.gov/refseq/release/bacteria/bacteria.nonredundant_protein.1231.protein.faa.gz
https://ftp.ncbi.nlm.nih.gov/refseq/release/bacteria/bacteria.nonredundant_protein.1232.protein.faa.gz
https://ftp.ncbi.nlm.nih.gov/refseq/release/bacteria/bacteria.nonredundant_protein.1233.protein.faa.gz
https://ftp.ncbi.nlm.nih.gov/refseq/release/bacteria/bacteria.nonredundant_protein.1234.protein.faa.gz
https://ftp.ncbi.nlm.nih.gov/refseq/release/bacteria/bacteria.nonredundant_protein.1235.protein.faa.gz
https://ftp.ncbi.nlm.nih.gov/refseq/release/bacteria/bacteria.nonredundant_protein.1236.protein.faa.gz
https://ftp.ncbi.nlm.nih.gov/refseq/release/bacteria/bacteria.nonredundant_protein.1237.protein.faa.gz
https://ftp.ncbi.nlm.nih.gov/refseq/release/bacteria/bacteria.nonredundant_protein.1238.protein.faa.gz
https://ftp.ncbi.nlm.nih.gov/refseq/release/bacteria/bacteria.nonredundant_protein.1239.protein.faa.gz
https://ftp.ncbi.nlm.nih.gov/refseq/release/bacteria/bacteria.nonredundant_protein.1240.protein.faa.gz
https://ftp.ncbi.nlm.nih.gov/refseq/release/bacteria/bacteria.nonredundant_protein.1241.protein.faa.gz
https://ftp.ncbi.nlm.nih.gov/refseq/release/bacteria/bacteria.nonredundant_protein.1242.protein.faa.gz
https://ftp.ncbi.nlm.nih.gov/refseq/release/bacteria/bacteria.nonredundant_protein.1243.protein.faa.gz
https://ftp.ncbi.nlm.nih.gov/refseq/release/bacteria/bacteria.nonredundant_protein.1244.protein.faa.gz
https://ftp.ncbi.nlm.nih.gov/refseq/release/bacteria/bacteria.nonredundant_protein.1245.protein.faa.gz
https://ftp.ncbi.nlm.nih.gov/refseq/release/bacteria/bacteria.nonredundant_protein.1246.protein.faa.gz
https://ftp.ncbi.nlm.nih.gov/refseq/release/bacteria/bacteria.nonredundant_protein.1247.protein.faa.gz
https://ftp.ncbi.nlm.nih.gov/refseq/release/bacteria/bacteria.nonredundant_protein.1248.protein.faa.gz
https://ftp.ncbi.nlm.nih.gov/refseq/release/bacteria/bacteria.nonredundant_protein.1249.protein.faa.gz
https://ftp.ncbi.nlm.nih.gov/refseq/release/bacteria/bacteria.nonredundant_protein.1250.protein.faa.gz
https://ftp.ncbi.nlm.nih.gov/refseq/release/bacteria/bacteria.nonredundant_protein.1251.protein.faa.gz
https://ftp.ncbi.nlm.nih.gov/refseq/release/bacteria/bacteria.nonredundant_protein.1252.protein.faa.gz
https://ftp.ncbi.nlm.nih.gov/refseq/release/bacteria/bacteria.nonredundant_protein.1253.protein.faa.gz
https://ftp.ncbi.nlm.nih.gov/refseq/release/bacteria/bacteria.nonredundant_protein.1254.protein.faa.gz
https://ftp.ncbi.nlm.nih.gov/refseq/release/bacteria/bacteria.nonredundant_protein.1255.protein.faa.gz
https://ftp.ncbi.nlm.nih.gov/refseq/release/bacteria/bacteria.nonredundant_protein.1256.protein.faa.gz
https://ftp.ncbi.nlm.nih.gov/refseq/release/bacteria/bacteria.nonredundant_protein.1257.protein.faa.gz
https://ftp.ncbi.nlm.nih.gov/refseq/release/bacteria/bacteria.nonredundant_protein.1258.protein.faa.gz
https://ftp.ncbi.nlm.nih.gov/refseq/release/bacteria/bacteria.nonredundant_protein.1259.protein.faa.gz
https://ftp.ncbi.nlm.nih.gov/refseq/release/bacteria/bacteria.nonredundant_protein.1260.protein.faa.gz
https://ftp.ncbi.nlm.nih.gov/refseq/release/bacteria/bacteria.nonredundant_protein.1261.protein.faa.gz
https://ftp.ncbi.nlm.nih.gov/refseq/release/bacteria/bacteria.nonredundant_protein.1262.protein.faa.gz
https://ftp.ncbi.nlm.nih.gov/refseq/release/bacteria/bacteria.nonredundant_protein.1263.protein.faa.gz
https://ftp.ncbi.nlm.nih.gov/refseq/release/bacteria/bacteria.nonredundant_protein.1264.protein.faa.gz
https://ftp.ncbi.nlm.nih.gov/refseq/release/bacteria/bacteria.nonredundant_protein.1265.protein.faa.gz
https://ftp.ncbi.nlm.nih.gov/refseq/release/bacteria/bacteria.nonredundant_protein.1266.protein.faa.gz
https://ftp.ncbi.nlm.nih.gov/refseq/release/bacteria/bacteria.nonredundant_protein.1267.protein.faa.gz
https://ftp.ncbi.nlm.nih.gov/refseq/release/bacteria/bacteria.nonredundant_protein.1268.protein.faa.gz
https://ftp.ncbi.nlm.nih.gov/refseq/release/bacteria/bacteria.nonredundant_protein.1269.protein.faa.gz
https://ftp.ncbi.nlm.nih.gov/refseq/release/bacteria/bacteria.nonredundant_protein.1270.protein.faa.gz
https://ftp.ncbi.nlm.nih.gov/refseq/release/bacteria/bacteria.nonredundant_protein.1271.protein.faa.gz
https://ftp.ncbi.nlm.nih.gov/refseq/release/bacteria/bacteria.nonredundant_protein.1272.protein.faa.gz
https://ftp.ncbi.nlm.nih.gov/refseq/release/bacteria/bacteria.nonredundant_protein.1273.protein.faa.gz
https://ftp.ncbi.nlm.nih.gov/refseq/release/bacteria/bacteria.nonredundant_protein.1274.protein.faa.gz
https://ftp.ncbi.nlm.nih.gov/refseq/release/bacteria/bacteria.nonredundant_protein.1275.protein.faa.gz
https://ftp.ncbi.nlm.nih.gov/refseq/release/bacteria/bacteria.nonredundant_protein.1276.protein.faa.gz
https://ftp.ncbi.nlm.nih.gov/refseq/release/bacteria/bacteria.nonredundant_protein.1277.protein.faa.gz
https://ftp.ncbi.nlm.nih.gov/refseq/release/bacteria/bacteria.nonredundant_protein.1278.protein.faa.gz
https://ftp.ncbi.nlm.nih.gov/refseq/release/bacteria/bacteria.nonredundant_protein.1279.protein.faa.gz
https://ftp.ncbi.nlm.nih.gov/refseq/release/bacteria/bacteria.nonredundant_protein.1280.protein.faa.gz
https://ftp.ncbi.nlm.nih.gov/refseq/release/bacteria/bacteria.nonredundant_protein.1281.protein.faa.gz
https://ftp.ncbi.nlm.nih.gov/refseq/release/bacteria/bacteria.nonredundant_protein.1282.protein.faa.gz
https://ftp.ncbi.nlm.nih.gov/refseq/release/bacteria/bacteria.nonredundant_protein.1283.protein.faa.gz
https://ftp.ncbi.nlm.nih.gov/refseq/release/bacteria/bacteria.nonredundant_protein.1284.protein.faa.gz
https://ftp.ncbi.nlm.nih.gov/refseq/release/bacteria/bacteria.nonredundant_protein.1285.protein.faa.gz
https://ftp.ncbi.nlm.nih.gov/refseq/release/bacteria/bacteria.nonredundant_protein.1286.protein.faa.gz
https://ftp.ncbi.nlm.nih.gov/refseq/release/bacteria/bacteria.nonredundant_protein.1287.protein.faa.gz
https://ftp.ncbi.nlm.nih.gov/refseq/release/bacteria/bacteria.nonredundant_protein.1288.protein.faa.gz
https://ftp.ncbi.nlm.nih.gov/refseq/release/bacteria/bacteria.nonredundant_protein.1289.protein.faa.gz
https://ftp.ncbi.nlm.nih.gov/refseq/release/bacteria/bacteria.nonredundant_protein.1290.protein.faa.gz
https://ftp.ncbi.nlm.nih.gov/refseq/release/bacteria/bacteria.nonredundant_protein.1291.protein.faa.gz
https://ftp.ncbi.nlm.nih.gov/refseq/release/bacteria/bacteria.nonredundant_protein.1292.protein.faa.gz
https://ftp.ncbi.nlm.nih.gov/refseq/release/bacteria/bacteria.nonredundant_protein.1293.protein.faa.gz
https://ftp.ncbi.nlm.nih.gov/refseq/release/bacteria/bacteria.nonredundant_protein.1294.protein.faa.gz
https://ftp.ncbi.nlm.nih.gov/refseq/release/bacteria/bacteria.nonredundant_protein.1295.protein.faa.gz
https://ftp.ncbi.nlm.nih.gov/refseq/release/bacteria/bacteria.nonredundant_protein.1296.protein.faa.gz
https://ftp.ncbi.nlm.nih.gov/refseq/release/bacteria/bacteria.nonredundant_protein.1297.protein.faa.gz
https://ftp.ncbi.nlm.nih.gov/refseq/release/bacteria/bacteria.nonredundant_protein.1298.protein.faa.gz
https://ftp.ncbi.nlm.nih.gov/refseq/release/bacteria/bacteria.nonredundant_protein.1299.protein.faa.gz
https://ftp.ncbi.nlm.nih.gov/refseq/release/bacteria/bacteria.nonredundant_protein.1300.protein.faa.gz
https://ftp.ncbi.nlm.nih.gov/refseq/release/bacteria/bacteria.nonredundant_protein.1301.protein.faa.gz
https://ftp.ncbi.nlm.nih.gov/refseq/release/bacteria/bacteria.nonredundant_protein.1302.protein.faa.gz
https://ftp.ncbi.nlm.nih.gov/refseq/release/bacteria/bacteria.nonredundant_protein.1303.protein.faa.gz
https://ftp.ncbi.nlm.nih.gov/refseq/release/bacteria/bacteria.nonredundant_protein.1304.protein.faa.gz
https://ftp.ncbi.nlm.nih.gov/refseq/release/bacteria/bacteria.nonredundant_protein.1305.protein.faa.gz
https://ftp.ncbi.nlm.nih.gov/refseq/release/bacteria/bacteria.nonredundant_protein.1306.protein.faa.gz
https://ftp.ncbi.nlm.nih.gov/refseq/release/bacteria/bacteria.nonredundant_protein.1307.protein.faa.gz
https://ftp.ncbi.nlm.nih.gov/refseq/release/bacteria/bacteria.nonredundant_protein.1308.protein.faa.gz
https://ftp.ncbi.nlm.nih.gov/refseq/release/bacteria/bacteria.nonredundant_protein.1309.protein.faa.gz
https://ftp.ncbi.nlm.nih.gov/refseq/release/bacteria/bacteria.nonredundant_protein.1310.protein.faa.gz
https://ftp.ncbi.nlm.nih.gov/refseq/release/bacteria/bacteria.nonredundant_protein.1311.protein.faa.gz
https://ftp.ncbi.nlm.nih.gov/refseq/release/bacteria/bacteria.nonredundant_protein.1312.protein.faa.gz
https://ftp.ncbi.nlm.nih.gov/refseq/release/bacteria/bacteria.nonredundant_protein.1313.protein.faa.gz
https://ftp.ncbi.nlm.nih.gov/refseq/release/bacteria/bacteria.nonredundant_protein.1314.protein.faa.gz
https://ftp.ncbi.nlm.nih.gov/refseq/release/bacteria/bacteria.nonredundant_protein.1315.protein.faa.gz
https://ftp.ncbi.nlm.nih.gov/refseq/release/bacteria/bacteria.nonredundant_protein.1316.protein.faa.gz
https://ftp.ncbi.nlm.nih.gov/refseq/release/bacteria/bacteria.nonredundant_protein.1317.protein.faa.gz
https://ftp.ncbi.nlm.nih.gov/refseq/release/bacteria/bacteria.nonredundant_protein.1318.protein.faa.gz
https://ftp.ncbi.nlm.nih.gov/refseq/release/bacteria/bacteria.nonredundant_protein.1319.protein.faa.gz
https://ftp.ncbi.nlm.nih.gov/refseq/release/bacteria/bacteria.nonredundant_protein.1320.protein.faa.gz
https://ftp.ncbi.nlm.nih.gov/refseq/release/bacteria/bacteria.nonredundant_protein.1321.protein.faa.gz
https://ftp.ncbi.nlm.nih.gov/refseq/release/bacteria/bacteria.nonredundant_protein.1322.protein.faa.gz
https://ftp.ncbi.nlm.nih.gov/refseq/release/bacteria/bacteria.nonredundant_protein.1323.protein.faa.gz
https://ftp.ncbi.nlm.nih.gov/refseq/release/bacteria/bacteria.nonredundant_protein.1324.protein.faa.gz
https://ftp.ncbi.nlm.nih.gov/refseq/release/bacteria/bacteria.nonredundant_protein.1325.protein.faa.gz
https://ftp.ncbi.nlm.nih.gov/refseq/release/bacteria/bacteria.nonredundant_protein.1326.protein.faa.gz
https://ftp.ncbi.nlm.nih.gov/refseq/release/bacteria/bacteria.nonredundant_protein.1327.protein.faa.gz
https://ftp.ncbi.nlm.nih.gov/refseq/release/bacteria/bacteria.nonredundant_protein.1328.protein.faa.gz
https://ftp.ncbi.nlm.nih.gov/refseq/release/bacteria/bacteria.nonredundant_protein.1329.protein.faa.gz
https://ftp.ncbi.nlm.nih.gov/refseq/release/bacteria/bacteria.nonredundant_protein.1330.protein.faa.gz
https://ftp.ncbi.nlm.nih.gov/refseq/release/bacteria/bacteria.nonredundant_protein.1331.protein.faa.gz
https://ftp.ncbi.nlm.nih.gov/refseq/release/bacteria/bacteria.nonredundant_protein.1332.protein.faa.gz
https://ftp.ncbi.nlm.nih.gov/refseq/release/bacteria/bacteria.nonredundant_protein.1333.protein.faa.gz
https://ftp.ncbi.nlm.nih.gov/refseq/release/bacteria/bacteria.nonredundant_protein.1334.protein.faa.gz
https://ftp.ncbi.nlm.nih.gov/refseq/release/bacteria/bacteria.nonredundant_protein.1335.protein.faa.gz
https://ftp.ncbi.nlm.nih.gov/refseq/release/bacteria/bacteria.nonredundant_protein.1336.protein.faa.gz
https://ftp.ncbi.nlm.nih.gov/refseq/release/bacteria/bacteria.nonredundant_protein.1337.protein.faa.gz
https://ftp.ncbi.nlm.nih.gov/refseq/release/bacteria/bacteria.nonredundant_protein.1338.protein.faa.gz
https://ftp.ncbi.nlm.nih.gov/refseq/release/bacteria/bacteria.nonredundant_protein.1339.protein.faa.gz
https://ftp.ncbi.nlm.nih.gov/refseq/release/bacteria/bacteria.nonredundant_protein.1340.protein.faa.gz
https://ftp.ncbi.nlm.nih.gov/refseq/release/bacteria/bacteria.nonredundant_protein.1341.protein.faa.gz
https://ftp.ncbi.nlm.nih.gov/refseq/release/bacteria/bacteria.nonredundant_protein.1342.protein.faa.gz
https://ftp.ncbi.nlm.nih.gov/refseq/release/bacteria/bacteria.nonredundant_protein.1343.protein.faa.gz
https://ftp.ncbi.nlm.nih.gov/refseq/release/bacteria/bacteria.nonredundant_protein.1344.protein.faa.gz
https://ftp.ncbi.nlm.nih.gov/refseq/release/bacteria/bacteria.nonredundant_protein.1345.protein.faa.gz
https://ftp.ncbi.nlm.nih.gov/refseq/release/bacteria/bacteria.nonredundant_protein.1346.protein.faa.gz
https://ftp.ncbi.nlm.nih.gov/refseq/release/bacteria/bacteria.nonredundant_protein.1347.protein.faa.gz
https://ftp.ncbi.nlm.nih.gov/refseq/release/bacteria/bacteria.nonredundant_protein.1348.protein.faa.gz
https://ftp.ncbi.nlm.nih.gov/refseq/release/bacteria/bacteria.nonredundant_protein.1349.protein.faa.gz
https://ftp.ncbi.nlm.nih.gov/refseq/release/bacteria/bacteria.nonredundant_protein.1350.protein.faa.gz
https://ftp.ncbi.nlm.nih.gov/refseq/release/bacteria/bacteria.nonredundant_protein.1351.protein.faa.gz
https://ftp.ncbi.nlm.nih.gov/refseq/release/bacteria/bacteria.nonredundant_protein.1352.protein.faa.gz
https://ftp.ncbi.nlm.nih.gov/refseq/release/bacteria/bacteria.nonredundant_protein.1353.protein.faa.gz
https://ftp.ncbi.nlm.nih.gov/refseq/release/bacteria/bacteria.nonredundant_protein.1354.protein.faa.gz
https://ftp.ncbi.nlm.nih.gov/refseq/release/bacteria/bacteria.nonredundant_protein.1355.protein.faa.gz
https://ftp.ncbi.nlm.nih.gov/refseq/release/bacteria/bacteria.nonredundant_protein.1356.protein.faa.gz
https://ftp.ncbi.nlm.nih.gov/refseq/release/bacteria/bacteria.nonredundant_protein.1357.protein.faa.gz
https://ftp.ncbi.nlm.nih.gov/refseq/release/bacteria/bacteria.nonredundant_protein.1358.protein.faa.gz
https://ftp.ncbi.nlm.nih.gov/refseq/release/bacteria/bacteria.nonredundant_protein.1359.protein.faa.gz
https://ftp.ncbi.nlm.nih.gov/refseq/release/bacteria/bacteria.nonredundant_protein.1360.protein.faa.gz
https://ftp.ncbi.nlm.nih.gov/refseq/release/bacteria/bacteria.nonredundant_protein.1361.protein.faa.gz
https://ftp.ncbi.nlm.nih.gov/refseq/release/bacteria/bacteria.nonredundant_protein.1362.protein.faa.gz
https://ftp.ncbi.nlm.nih.gov/refseq/release/bacteria/bacteria.nonredundant_protein.1363.protein.faa.gz
https://ftp.ncbi.nlm.nih.gov/refseq/release/bacteria/bacteria.nonredundant_protein.1364.protein.faa.gz
https://ftp.ncbi.nlm.nih.gov/refseq/release/bacteria/bacteria.nonredundant_protein.1365.protein.faa.gz
https://ftp.ncbi.nlm.nih.gov/refseq/release/bacteria/bacteria.nonredundant_protein.1366.protein.faa.gz
https://ftp.ncbi.nlm.nih.gov/refseq/release/bacteria/bacteria.nonredundant_protein.1367.protein.faa.gz
https://ftp.ncbi.nlm.nih.gov/refseq/release/bacteria/bacteria.nonredundant_protein.1368.protein.faa.gz
https://ftp.ncbi.nlm.nih.gov/refseq/release/bacteria/bacteria.nonredundant_protein.1369.protein.faa.gz
https://ftp.ncbi.nlm.nih.gov/refseq/release/bacteria/bacteria.nonredundant_protein.1370.protein.faa.gz
https://ftp.ncbi.nlm.nih.gov/refseq/release/bacteria/bacteria.nonredundant_protein.1371.protein.faa.gz
https://ftp.ncbi.nlm.nih.gov/refseq/release/bacteria/bacteria.nonredundant_protein.1372.protein.faa.gz
https://ftp.ncbi.nlm.nih.gov/refseq/release/bacteria/bacteria.nonredundant_protein.1373.protein.faa.gz
https://ftp.ncbi.nlm.nih.gov/refseq/release/bacteria/bacteria.nonredundant_protein.1374.protein.faa.gz
https://ftp.ncbi.nlm.nih.gov/refseq/release/bacteria/bacteria.nonredundant_protein.1375.protein.faa.gz
https://ftp.ncbi.nlm.nih.gov/refseq/release/bacteria/bacteria.nonredundant_protein.1376.protein.faa.gz
https://ftp.ncbi.nlm.nih.gov/refseq/release/bacteria/bacteria.nonredundant_protein.1377.protein.faa.gz
https://ftp.ncbi.nlm.nih.gov/refseq/release/bacteria/bacteria.nonredundant_protein.1378.protein.faa.gz
https://ftp.ncbi.nlm.nih.gov/refseq/release/bacteria/bacteria.nonredundant_protein.1379.protein.faa.gz
https://ftp.ncbi.nlm.nih.gov/refseq/release/bacteria/bacteria.nonredundant_protein.1380.protein.faa.gz
https://ftp.ncbi.nlm.nih.gov/refseq/release/bacteria/bacteria.nonredundant_protein.1381.protein.faa.gz
https://ftp.ncbi.nlm.nih.gov/refseq/release/bacteria/bacteria.nonredundant_protein.1382.protein.faa.gz
https://ftp.ncbi.nlm.nih.gov/refseq/release/bacteria/bacteria.nonredundant_protein.1383.protein.faa.gz
https://ftp.ncbi.nlm.nih.gov/refseq/release/bacteria/bacteria.nonredundant_protein.1384.protein.faa.gz
https://ftp.ncbi.nlm.nih.gov/refseq/release/bacteria/bacteria.nonredundant_protein.1385.protein.faa.gz
https://ftp.ncbi.nlm.nih.gov/refseq/release/bacteria/bacteria.nonredundant_protein.1386.protein.faa.gz
https://ftp.ncbi.nlm.nih.gov/refseq/release/bacteria/bacteria.nonredundant_protein.1387.protein.faa.gz
https://ftp.ncbi.nlm.nih.gov/refseq/release/bacteria/bacteria.nonredundant_protein.1388.protein.faa.gz
https://ftp.ncbi.nlm.nih.gov/refseq/release/bacteria/bacteria.nonredundant_protein.1389.protein.faa.gz
https://ftp.ncbi.nlm.nih.gov/refseq/release/bacteria/bacteria.nonredundant_protein.1390.protein.faa.gz
https://ftp.ncbi.nlm.nih.gov/refseq/release/bacteria/bacteria.nonredundant_protein.1391.protein.faa.gz
https://ftp.ncbi.nlm.nih.gov/refseq/release/bacteria/bacteria.nonredundant_protein.1392.protein.faa.gz
https://ftp.ncbi.nlm.nih.gov/refseq/release/bacteria/bacteria.nonredundant_protein.1393.protein.faa.gz
https://ftp.ncbi.nlm.nih.gov/refseq/release/bacteria/bacteria.nonredundant_protein.1394.protein.faa.gz
https://ftp.ncbi.nlm.nih.gov/refseq/release/bacteria/bacteria.nonredundant_protein.1395.protein.faa.gz
https://ftp.ncbi.nlm.nih.gov/refseq/release/bacteria/bacteria.nonredundant_protein.1396.protein.faa.gz

Human proteins (DIAMOND section):
https://ftp.ncbi.nih.gov/refseq/H_sapiens/mRNA_Prot/human.1.protein.faa.gz
https://ftp.ncbi.nih.gov/refseq/H_sapiens/mRNA_Prot/human.2.protein.faa.gz
https://ftp.ncbi.nih.gov/refseq/H_sapiens/mRNA_Prot/human.3.protein.faa.gz
https://ftp.ncbi.nih.gov/refseq/H_sapiens/mRNA_Prot/human.4.protein.faa.gz
https://ftp.ncbi.nih.gov/refseq/H_sapiens/mRNA_Prot/human.5.protein.faa.gz
https://ftp.ncbi.nih.gov/refseq/H_sapiens/mRNA_Prot/human.6.protein.faa.gz
https://ftp.ncbi.nih.gov/refseq/H_sapiens/mRNA_Prot/human.7.protein.faa.gz
https://ftp.ncbi.nih.gov/refseq/H_sapiens/mRNA_Prot/human.8.protein.faa.gz
https://ftp.ncbi.nih.gov/refseq/H_sapiens/mRNA_Prot/human.9.protein.faa.gz
https://ftp.ncbi.nih.gov/refseq/H_sapiens/mRNA_Prot/human.10.protein.faa.gz
https://ftp.ncbi.nih.gov/refseq/H_sapiens/mRNA_Prot/human.11.protein.faa.gz
